# Supplementary material for: ﻿Three new species of Ochrolechia (Ochrolechiaceae, Pertusariales) from Guizhou Province, China
Source: MycoKeys. 2025 Dec 2;126:19–40. doi: 10.3897/mycokeys.126.168652 (PMC12690386; doi:10.3897/mycokeys.126.168652)
Supplement: XML Treatment for Ochrolechia guizhouensis [file mycokeys.126.168652-treatment1.xml]

<!DOCTYPE tp:taxon-treatment
  PUBLIC "-//TaxonX//DTD Taxonomic Treatment Publishing DTD v0 20100105//EN" "tax-treatment-NSO.dtd">
<tp:taxon-treatment xmlns:tp="http://www.plazi.org/taxpub"><tp:treatment-meta><kwd-group><label>Taxon classification</label><kwd>
                <named-content content-type="kingdom">Fungi</named-content>
              </kwd><kwd>
                <named-content content-type="order">Pertusariales</named-content>
              </kwd><kwd>
                <named-content content-type="family">Ochrolechiaceae</named-content>
              </kwd></kwd-group><mixed-citation publication-type="journal"><person-group><name><surname>Zheng</surname><given-names>Weiwei</given-names></name><name><surname>He</surname><given-names>Linzhi</given-names></name><name><surname>Bo</surname><given-names>Heyun</given-names></name><name><surname>Jeewon</surname><given-names>Rajesh</given-names></name><name><surname>Jayawardena</surname><given-names>Ruvishika S.</given-names></name><name><surname>Wang</surname><given-names>Yuxian</given-names></name><name><surname>Wang</surname><given-names>Jie</given-names></name><name><surname>Fu</surname><given-names>Shaobin</given-names></name><name><surname>Meng</surname><given-names>Qingfeng</given-names></name></person-group><article-title>﻿Three new species of <italic><tp:taxon-name><tp:taxon-name-part taxon-name-part-type="genus" reg="Ochrolechia">Ochrolechia</tp:taxon-name-part></tp:taxon-name></italic> (<tp:taxon-name><tp:taxon-name-part taxon-name-part-type="family">Ochrolechiaceae</tp:taxon-name-part></tp:taxon-name>, <tp:taxon-name><tp:taxon-name-part taxon-name-part-type="order">Pertusariales</tp:taxon-name-part></tp:taxon-name>) from Guizhou Province, China</article-title><source>MycoKeys</source><day>02</day><month>12</month><year>2025</year><volume>126</volume><fpage>19</fpage><lpage>40</lpage><pub-id pub-id-type="doi">10.3897/mycokeys.126.168652</pub-id></mixed-citation></tp:treatment-meta><tp:nomenclature><label>﻿</label><tp:taxon-name><object-id xmlns:xlink="http://www.w3.org/1999/xlink" content-type="arpha" xlink:type="simple">F9F6D30F-039F-5630-A60C-2BF501D98F7B</object-id>
              <tp:taxon-name-part taxon-name-part-type="genus" reg="Ochrolechia">Ochrolechia</tp:taxon-name-part>
              <tp:taxon-name-part taxon-name-part-type="species" reg="guizhouensis">guizhouensis</tp:taxon-name-part>
              <object-id xmlns:xlink="http://www.w3.org/1999/xlink" xlink:type="simple">Index Fungorum: IF902063</object-id>
              <object-id xmlns:xlink="http://www.w3.org/1999/xlink" xlink:type="simple">Facesoffungi Number: FoF18024</object-id>
            </tp:taxon-name><tp:taxon-authority>Zheng &amp; Meng</tp:taxon-authority><tp:taxon-status xmlns:xlink="http://www.w3.org/1999/xlink" xlink:type="simple">sp. nov.</tp:taxon-status><xref ref-type="fig" rid="F2">Fig. 2</xref></tp:nomenclature><tp:treatment-sec sec-type="remarks" id="SECID0EV1BG"><title>Remark.</title><p><italic><tp:taxon-name><tp:taxon-name-part taxon-name-part-type="genus" reg="Ochrolechia">Ochrolechia</tp:taxon-name-part> <tp:taxon-name-part taxon-name-part-type="species" reg="guizhouensis">guizhouensis</tp:taxon-name-part></tp:taxon-name></italic> is characterised by apothecia with rugose to rosulate discs presenting a distinct floral morphology. Chemically, lichesterinic acid is present in the apothecia, but absent in the thallus.</p><fig id="F2" position="float" orientation="portrait"><object-id xmlns:xlink="http://www.w3.org/1999/xlink" content-type="doi" xlink:type="simple">10.3897/mycokeys.126.168652.figure2</object-id><object-id xmlns:xlink="http://www.w3.org/1999/xlink" content-type="arpha" xlink:type="simple">B44CE0C0-9072-5136-8A2D-C63AABC9342C</object-id><label>Figure 2.</label><caption><p><italic><tp:taxon-name><tp:taxon-name-part taxon-name-part-type="genus" reg="Ochrolechia">Ochrolechia</tp:taxon-name-part> <tp:taxon-name-part taxon-name-part-type="species" reg="guizhouensis">guizhouensis</tp:taxon-name-part></tp:taxon-name></italic> (LGS219). <bold>A, B.</bold> Morphology of thallus and apothecia; <bold>C.</bold> Cross-section of the ascomata; <bold>D.</bold><tp:taxon-name><tp:taxon-name-part taxon-name-part-type="above-family">Algae</tp:taxon-name-part></tp:taxon-name> (the white arrow points to the algae); <bold>E.</bold> Ascospores. Scale bars: 1 mm (<bold>A</bold>); 0.5 mm (<bold>B</bold>); 200 μm (<bold>C</bold>); 100 μm (<bold>D</bold>); 20 μm (<bold>E</bold>).</p></caption><graphic xmlns:xlink="http://www.w3.org/1999/xlink" xlink:href="mycokeys-126-019-g002.jpg" position="float" orientation="portrait" xlink:type="simple" id="oo_1482145.jpg"><uri content-type="original_file" xlink:type="simple">https://binary.pensoft.net/fig/1482145</uri></graphic></fig></tp:treatment-sec><tp:treatment-sec sec-type="material" id="SECID0EV3BG"><title>Type.</title><p>China • Guizhou, Qiandongnan Prefecture, Leigongshan Nat. Res, on bark, 1698 m elev., 2023, B. Liu and Z. Yang, LGS219 (<named-content xmlns:xlink="http://www.w3.org/1999/xlink" content-type="dwc:institutional_code" xlink:title="Lichen Herbarium of Kunming Institute of Botany" xlink:href="http://grbio.org/institution/kunming-institute-botany-chinese-academy-sciences" xlink:type="simple">KUN-L</named-content> 96618, holotype).</p></tp:treatment-sec><tp:treatment-sec sec-type="etymology" id="SECID0E63BG"><title>Etymology.</title><p>The species epithet refers to Guizhou Province, the type locality where the species was collected.</p></tp:treatment-sec><tp:treatment-sec sec-type="Holotype" id="SECID0EE4BG"><title>Holotype.</title><p><named-content xmlns:xlink="http://www.w3.org/1999/xlink" content-type="dwc:institutional_code" xlink:title="Lichen Herbarium of Kunming Institute of Botany" xlink:href="http://grbio.org/institution/kunming-institute-botany-chinese-academy-sciences" xlink:type="simple">KUN-L</named-content> 96618.</p></tp:treatment-sec><tp:treatment-sec sec-type="description" id="SECID0EO4BG"><title>Description.</title><p><bold><italic>Thallus</italic></bold> greyish-green, thick, rugose to verruculose, dull; <bold><italic>prothallus</italic></bold> indistinct, <bold><italic>isidia</italic></bold> and <bold><italic>soredia</italic></bold> absent.</p><p><bold><italic>Sexual morph</italic>. <italic>Apothecia</italic></bold> frequent, scattered, sometimes crowded, sessile, round or irregular, 0.5–0.8 mm diam.; disc light yellowish-green or light brown, rugose to rosulate, epruinose; margins thick, smooth and taller than disc when young, becoming thin, verruculose and as tall as disc when older, exciple well developed even extending to the disc surface, concolorous with the thallus, shiny. Pycnidia are absent. <bold><italic>Hymenium</italic></bold> hyaline and colourless, 360–370 μm high, paraphyses are branched and anastomosing; epihymenium brown, 9–11 μm high; hypothecium pale brown (the colour of the epihymenium and hypothecium disappears in a 10% KOH solution), 30–40 μm high; coccoid green alga, algae forming a continuous layer in the margin and in scattered clumps below the hypothecium. <bold><italic>Asci</italic></bold> clavate, (269)272–284(288) × (48)49–60(62) μm (n = 10). <bold><italic>Ascospores</italic></bold> hyaline, aseptate, broadly ellipsoid, (57)60–78(82) × (26)28–32(34) μm (n = 31).</p></tp:treatment-sec><tp:treatment-sec sec-type="chemistry" id="SECID0EY5BG"><title>Chemistry.</title><p>
              Thallus contains gyrophoric acid and lecanoric acid; ascomata contain gyrophoric acid, lecanoric acid and lichesterinic acid (<abbrev xmlns:xlink="http://www.w3.org/1999/xlink" xlink:title="thin-layer chromatography" id="ABBRID0EE6BG" xlink:type="simple">TLC</abbrev>). Thallus cortex: K + pale yellow, C + red, <abbrev xmlns:xlink="http://www.w3.org/1999/xlink" xlink:title="K followed by C" id="ABBRID0EO6BG" xlink:type="simple">KC</abbrev> + red; medulla: C –; apothecia cortex: K + pale yellow, C + red, <abbrev xmlns:xlink="http://www.w3.org/1999/xlink" xlink:title="K followed by C" id="ABBRID0ES6BG" xlink:type="simple">KC</abbrev> + yellow; medulla: C –; disc: C + red; thallus UV −.</p></tp:treatment-sec><tp:treatment-sec sec-type="material" id="SECID0EW6BG"><title>Material examined.</title><p>China • Guizhou Province, Qiandongnan Prefecture City, Leigongshan National Nature Reserve, <named-content xmlns:xlink="http://www.w3.org/1999/xlink" content-type="dwc:verbatimCoordinates" xlink:type="simple"><named-content content-type="geo-json" specific-use="{&#34;type&#34;:&#34;Point&#34;,&#34;coordinates&#34;:[108.195150,26.378678]}" id="NCID0EAAAI" xlink:type="simple">26°22'43.24"N, 108°11'42.54"E</named-content></named-content>, 1698 m elev., on bark, 27 October, 2023, Bo Liu and Ze Yang, LGS219 (<named-content xmlns:xlink="http://www.w3.org/1999/xlink" content-type="dwc:institutional_code" xlink:title="Lichen Herbarium of Kunming Institute of Botany" xlink:href="http://grbio.org/institution/kunming-institute-botany-chinese-academy-sciences" xlink:type="simple">KUN-L</named-content> 96618, holotype).</p></tp:treatment-sec><tp:treatment-sec sec-type="notes" id="SECID0EJAAI"><title>Notes.</title><p>In the phylogenetic tree, <italic><tp:taxon-name><tp:taxon-name-part taxon-name-part-type="genus" reg="Ochrolechia">O.</tp:taxon-name-part> <tp:taxon-name-part taxon-name-part-type="species" reg="guizhouensis">guizhouensis</tp:taxon-name-part></tp:taxon-name></italic> (LGS219) and <italic><tp:taxon-name><tp:taxon-name-part taxon-name-part-type="genus" reg="Ochrolechia">O.</tp:taxon-name-part> <tp:taxon-name-part taxon-name-part-type="species" reg="akagiensis">akagiensis</tp:taxon-name-part></tp:taxon-name></italic> (Hara Kojiro:0007) are closely related although with weak bootstrap support (&lt; 70%). The <abbrev xmlns:xlink="http://www.w3.org/1999/xlink" xlink:title="internal transcribed spacer region of the nuclear ribosomal DNA" id="ABBRID0EFBAI" xlink:type="simple">ITS</abbrev> sequence divergence between them is 6.35% (33/520 bp). Morphologically, the two species differ distinctly: <italic><tp:taxon-name><tp:taxon-name-part taxon-name-part-type="genus" reg="Ochrolechia">O.</tp:taxon-name-part> <tp:taxon-name-part taxon-name-part-type="species" reg="guizhouensis">guizhouensis</tp:taxon-name-part></tp:taxon-name></italic> lacks isidia on the thallus and produces pale yellow, smaller apothecia (0.5–0.8 mm in diameter), whereas <italic><tp:taxon-name><tp:taxon-name-part taxon-name-part-type="genus" reg="Ochrolechia">O.</tp:taxon-name-part> <tp:taxon-name-part taxon-name-part-type="species" reg="akagiensis">akagiensis</tp:taxon-name-part></tp:taxon-name></italic> bears isidia and develops pinkish, larger apothecia (0.8–1.5 mm in diameter). Chemically, the apothecia of <italic><tp:taxon-name><tp:taxon-name-part taxon-name-part-type="genus" reg="Ochrolechia">O.</tp:taxon-name-part> <tp:taxon-name-part taxon-name-part-type="species" reg="guizhouensis">guizhouensis</tp:taxon-name-part></tp:taxon-name></italic> contain lichesterinic acid, while the presence of this compound has not been reported in <italic><tp:taxon-name><tp:taxon-name-part taxon-name-part-type="genus" reg="Ochrolechia">O.</tp:taxon-name-part> <tp:taxon-name-part taxon-name-part-type="species" reg="akagiensis">akagiensis</tp:taxon-name-part></tp:taxon-name></italic> (<xref ref-type="bibr" rid="B23">Park et al. 2019</xref>).</p><p>Although <italic><tp:taxon-name><tp:taxon-name-part taxon-name-part-type="genus" reg="Ochrolechia">Ochrolechia</tp:taxon-name-part> <tp:taxon-name-part taxon-name-part-type="species" reg="guizhouensis">guizhouensis</tp:taxon-name-part></tp:taxon-name></italic> resembles <italic><tp:taxon-name><tp:taxon-name-part taxon-name-part-type="genus" reg="Ochrolechia">O.</tp:taxon-name-part> <tp:taxon-name-part taxon-name-part-type="species" reg="trochophora">trochophora</tp:taxon-name-part></tp:taxon-name></italic> in some morphological and chemical characteristics, the two species differ notably in several features. The apothecia of <italic><tp:taxon-name><tp:taxon-name-part taxon-name-part-type="genus" reg="Ochrolechia">O.</tp:taxon-name-part> <tp:taxon-name-part taxon-name-part-type="species" reg="guizhouensis">guizhouensis</tp:taxon-name-part></tp:taxon-name></italic> are smaller (0.5–0.8 mm diam.), whereas those of <italic><tp:taxon-name><tp:taxon-name-part taxon-name-part-type="genus" reg="Ochrolechia">O.</tp:taxon-name-part> <tp:taxon-name-part taxon-name-part-type="species" reg="trochophora">trochophora</tp:taxon-name-part></tp:taxon-name></italic> are larger (1–3(4) mm diam.) (<xref ref-type="bibr" rid="B1">Brodo 1991</xref>). In addition, the apothecia of the latter lack lichesterinic acid. Phylogenetic analyses further indicate that this new species is distantly related the two <italic><tp:taxon-name><tp:taxon-name-part taxon-name-part-type="genus" reg="Ochrolechia">O.</tp:taxon-name-part> <tp:taxon-name-part taxon-name-part-type="species" reg="trochophora">trochophora</tp:taxon-name-part></tp:taxon-name></italic> vouchers (AFTOL-ID 880 and J. Vondrak 15442), supported by sequence divergences of 13.76% (67/487 bp) in the <abbrev xmlns:xlink="http://www.w3.org/1999/xlink" xlink:title="internal transcribed spacer region of the nuclear ribosomal DNA" id="ABBRID0EWEAI" xlink:type="simple">ITS</abbrev> region and 4.97% (35/704 bp) in the <abbrev xmlns:xlink="http://www.w3.org/1999/xlink" xlink:title="mitochondrial small subunit ribosomal RNA gene" id="ABBRID0E1EAI" xlink:type="simple">mtSSU</abbrev> region between <italic><tp:taxon-name><tp:taxon-name-part taxon-name-part-type="genus" reg="Ochrolechia">O.</tp:taxon-name-part> <tp:taxon-name-part taxon-name-part-type="species" reg="guizhouensis">guizhouensis</tp:taxon-name-part></tp:taxon-name></italic> (LGS219) and <italic><tp:taxon-name><tp:taxon-name-part taxon-name-part-type="genus" reg="Ochrolechia">O.</tp:taxon-name-part> <tp:taxon-name-part taxon-name-part-type="species" reg="trochophora">trochophora</tp:taxon-name-part></tp:taxon-name></italic> (J. Vondrak 15442).</p><p>The difference with another similar species <italic><tp:taxon-name><tp:taxon-name-part taxon-name-part-type="genus" reg="Ochrolechia">O.</tp:taxon-name-part> <tp:taxon-name-part taxon-name-part-type="species" reg="margarita">margarita</tp:taxon-name-part></tp:taxon-name></italic>, based on the identification key of <xref ref-type="bibr" rid="B25">Ren (2017)</xref>, is that this species has a very thin thallus and its apothecia become subglobose when mature. Moreover, the algal layer forms a continuous layer below the hymenium, containing only gyrophoric acid and a trace of lecanoric acid.</p></tp:treatment-sec><ref-list><ref id="B23"><mixed-citation xmlns:xlink="http://www.w3.org/1999/xlink" xlink:type="simple"><person-group><name name-style="western"><surname>Park</surname><given-names>JS</given-names></name><name name-style="western"><surname>Oh</surname><given-names>S-O</given-names></name><name name-style="western"><surname>Woo</surname><given-names>JJ</given-names></name><name name-style="western"><surname>Liu</surname><given-names>D</given-names></name><name name-style="western"><surname>Park</surname><given-names>SY</given-names></name><name name-style="western"><surname>Hur</surname><given-names>JS</given-names></name></person-group> (<year>2019</year>) <article-title>First report of the lichen <italic><tp:taxon-name><tp:taxon-name-part taxon-name-part-type="genus">Ochrolechia</tp:taxon-name-part> <tp:taxon-name-part taxon-name-part-type="species">akagiensis</tp:taxon-name-part></tp:taxon-name></italic> (<tp:taxon-name><tp:taxon-name-part taxon-name-part-type="family">Ochrolechiaceae</tp:taxon-name-part></tp:taxon-name>, <tp:taxon-name><tp:taxon-name-part taxon-name-part-type="phylum">Ascomycota</tp:taxon-name-part></tp:taxon-name>) in Korea.</article-title><source>The Korean Journal of Mycology</source><volume>47</volume>: <fpage>95</fpage>–<lpage>104</lpage>. <ext-link xlink:href="10.4489/KJM.20190012" ext-link-type="doi" xlink:type="simple">https://doi.org/10.4489/KJM.20190012</ext-link></mixed-citation></ref><ref id="B1"><mixed-citation xmlns:xlink="http://www.w3.org/1999/xlink" xlink:type="simple"><person-group><name name-style="western"><surname>Brodo</surname><given-names>IM</given-names></name></person-group> (<year>1991</year>) <article-title>Studies in the lichen genus <italic><tp:taxon-name><tp:taxon-name-part taxon-name-part-type="genus">Ochrolechia</tp:taxon-name-part></tp:taxon-name></italic>. 2. Corticolous species of North America.</article-title><source>Revue Canadienne De Botanique</source><volume>69</volume>: <fpage>733</fpage>–<lpage>772</lpage>. <ext-link xlink:href="10.1139/b91-099" ext-link-type="doi" xlink:type="simple">https://doi.org/10.1139/b91-099</ext-link></mixed-citation></ref><ref id="B25"><mixed-citation xmlns:xlink="http://www.w3.org/1999/xlink" xlink:type="simple"><person-group><name name-style="western"><surname>Ren</surname><given-names>Q</given-names></name></person-group> (<year>2017</year>) <article-title>A revision of the lichen genus <italic><tp:taxon-name><tp:taxon-name-part taxon-name-part-type="genus">Ochrolechia</tp:taxon-name-part></tp:taxon-name></italic> in China.</article-title><source>Lichenologist (London, England)</source><volume>49</volume>: <fpage>67</fpage>–<lpage>84</lpage>. <ext-link xlink:href="10.1017/S0024282916000529" ext-link-type="doi" xlink:type="simple">https://doi.org/10.1017/S0024282916000529</ext-link></mixed-citation></ref></ref-list></tp:taxon-treatment>
