# Supplementary material for: ﻿Three new species of Ochrolechia (Ochrolechiaceae, Pertusariales) from Guizhou Province, China
Source: MycoKeys. 2025 Dec 2;126:19–40. doi: 10.3897/mycokeys.126.168652 (PMC12690386; doi:10.3897/mycokeys.126.168652)
Supplement: XML Treatment for Ochrolechia kuankuoshuiensis [file mycokeys.126.168652-treatment2.xml]

<!DOCTYPE tp:taxon-treatment
  PUBLIC "-//TaxonX//DTD Taxonomic Treatment Publishing DTD v0 20100105//EN" "tax-treatment-NSO.dtd">
<tp:taxon-treatment xmlns:tp="http://www.plazi.org/taxpub"><tp:treatment-meta><kwd-group><label>Taxon classification</label><kwd>
                <named-content content-type="kingdom">Fungi</named-content>
              </kwd><kwd>
                <named-content content-type="order">Pertusariales</named-content>
              </kwd><kwd>
                <named-content content-type="family">Ochrolechiaceae</named-content>
              </kwd></kwd-group><mixed-citation publication-type="journal"><person-group><name><surname>Zheng</surname><given-names>Weiwei</given-names></name><name><surname>He</surname><given-names>Linzhi</given-names></name><name><surname>Bo</surname><given-names>Heyun</given-names></name><name><surname>Jeewon</surname><given-names>Rajesh</given-names></name><name><surname>Jayawardena</surname><given-names>Ruvishika S.</given-names></name><name><surname>Wang</surname><given-names>Yuxian</given-names></name><name><surname>Wang</surname><given-names>Jie</given-names></name><name><surname>Fu</surname><given-names>Shaobin</given-names></name><name><surname>Meng</surname><given-names>Qingfeng</given-names></name></person-group><article-title>﻿Three new species of <italic><tp:taxon-name><tp:taxon-name-part taxon-name-part-type="genus" reg="Ochrolechia">Ochrolechia</tp:taxon-name-part></tp:taxon-name></italic> (<tp:taxon-name><tp:taxon-name-part taxon-name-part-type="family">Ochrolechiaceae</tp:taxon-name-part></tp:taxon-name>, <tp:taxon-name><tp:taxon-name-part taxon-name-part-type="order">Pertusariales</tp:taxon-name-part></tp:taxon-name>) from Guizhou Province, China</article-title><source>MycoKeys</source><day>02</day><month>12</month><year>2025</year><volume>126</volume><fpage>19</fpage><lpage>40</lpage><pub-id pub-id-type="doi">10.3897/mycokeys.126.168652</pub-id></mixed-citation></tp:treatment-meta><tp:nomenclature><label>﻿</label><tp:taxon-name><object-id xmlns:xlink="http://www.w3.org/1999/xlink" content-type="arpha" xlink:type="simple">E2CA1B0C-178E-5946-9C23-494D7358E7C8</object-id>
              <tp:taxon-name-part taxon-name-part-type="genus" reg="Ochrolechia">Ochrolechia</tp:taxon-name-part>
              <tp:taxon-name-part taxon-name-part-type="species" reg="kuankuoshuiensis">kuankuoshuiensis</tp:taxon-name-part>
              <object-id xmlns:xlink="http://www.w3.org/1999/xlink" xlink:type="simple">Index Fungorum: IF904111</object-id>
              <object-id xmlns:xlink="http://www.w3.org/1999/xlink" xlink:type="simple">Facesoffungi Number: FoF17959</object-id>
            </tp:taxon-name><tp:taxon-authority>Zheng &amp; Meng</tp:taxon-authority><tp:taxon-status xmlns:xlink="http://www.w3.org/1999/xlink" xlink:type="simple">sp. nov.</tp:taxon-status><xref ref-type="fig" rid="F3">Fig. 3</xref></tp:nomenclature><tp:treatment-sec sec-type="remarks" id="SECID0EVHAI"><title>Remark.</title><p>Distinctive features of <italic><tp:taxon-name><tp:taxon-name-part taxon-name-part-type="genus" reg="Ochrolechia">O.</tp:taxon-name-part> <tp:taxon-name-part taxon-name-part-type="species" reg="kuankuoshuiensis">kuankuoshuiensis</tp:taxon-name-part></tp:taxon-name></italic> are the large ascospores ((90)97–116(123) × (30)33–35(36) μm) and chemistry, which is limited to gyrophoric acid and lecanoric acid.</p><fig id="F3" position="float" orientation="portrait"><object-id xmlns:xlink="http://www.w3.org/1999/xlink" content-type="doi" xlink:type="simple">10.3897/mycokeys.126.168652.figure3</object-id><object-id xmlns:xlink="http://www.w3.org/1999/xlink" content-type="arpha" xlink:type="simple">78B9B93F-77D8-5C52-90B2-B61DFE0B709C</object-id><label>Figure 3.</label><caption><p><italic><tp:taxon-name><tp:taxon-name-part taxon-name-part-type="genus" reg="Ochrolechia">Ochrolechia</tp:taxon-name-part> <tp:taxon-name-part taxon-name-part-type="species" reg="kuankuoshuiensis">kuankuoshuiensis</tp:taxon-name-part></tp:taxon-name></italic> sp. nov. <bold>A</bold>, <bold>B.</bold> Morphology of thallus and apothecia (KKS83); <bold>C.</bold> Morphology of thallus and apothecia (LGS40); <bold>D</bold>, <bold>E.</bold> Cross-section of an apothecium (the white arrow points to the algae); <bold>F–H.</bold> Asci; <bold>I–N.</bold> ascospores. Scale bars: 3 cm (<bold>A</bold>); 1 mm (<bold>B, C</bold>); 200 μm (<bold>D, E</bold>); 100 μm (<bold>F–H</bold>); 40 μm (<bold>I–N</bold>).</p></caption><graphic xmlns:xlink="http://www.w3.org/1999/xlink" xlink:href="mycokeys-126-019-g003.jpg" position="float" orientation="portrait" xlink:type="simple" id="oo_1482146.jpg"><uri content-type="original_file" xlink:type="simple">https://binary.pensoft.net/fig/1482146</uri></graphic></fig></tp:treatment-sec><tp:treatment-sec sec-type="material" id="SECID0EWJAI"><title>Type.</title><p>China • Guizhou, Zunyi City, Kuankuoshui Nat. Res, on bark, 1529 m elev., 2023, WW. Zheng and B. Liu, LGS219 (<named-content xmlns:xlink="http://www.w3.org/1999/xlink" content-type="dwc:institutional_code" xlink:title="Lichen Herbarium of Kunming Institute of Botany" xlink:href="http://grbio.org/institution/kunming-institute-botany-chinese-academy-sciences" xlink:type="simple">KUN-L</named-content> 96619, holotype).</p></tp:treatment-sec><tp:treatment-sec sec-type="etymology" id="SECID0EAKAI"><title>Etymology.</title><p>The species epithet refers to Kuankuoshui, the locality where the type species was collected.</p></tp:treatment-sec><tp:treatment-sec sec-type="Holotype" id="SECID0EFKAI"><title>Holotype.</title><p><named-content xmlns:xlink="http://www.w3.org/1999/xlink" content-type="dwc:institutional_code" xlink:title="Lichen Herbarium of Kunming Institute of Botany" xlink:href="http://grbio.org/institution/kunming-institute-botany-chinese-academy-sciences" xlink:type="simple">KUN-L</named-content> 96619.</p></tp:treatment-sec><tp:treatment-sec sec-type="description" id="SECID0EPKAI"><title>Description.</title><p><bold><italic>Thallus</italic></bold> greyish-white, thick, scaly, dull, verruculose; prothallus indistinct; isidia and soredia absent.</p><p><bold><italic>Sexual morph</italic>. <italic>Apothecia</italic></bold> frequent, mostly scattered, sometimes crowded, sessile, irregularly rounded or irregularly florid, 0.5–2.5 mm diam.; <bold><italic>disc</italic></bold> light yellow, epruinose, rough to rugose when young, with deep rugose when older, margins thick, concolorous with the thallus, shiny, verrucose and higher than disc when young, warts developing until they intersect with the folds of the disc at maturity. Pycnidia are absent. <bold><italic>Hymenium</italic></bold> hyaline, 410–483 μm high; paraphyses are branched, densely aggregated; epihymenium black brown (the colour disappears in a 10% KOH solution), 103–125 μm high; hypothecium 50–75 μm high; coccoid green alga, algae forming a continuous layer in the margin and below the hypothecium; <bold><italic>asci</italic></bold> clavate, (280)285–309(312) × (66)67–74(75) μm (n = 10), 8-spored. <bold><italic>Ascospores</italic></bold> (90)97–116(123) × (30)33–35(36) μm (n = 33), aseptate, hyaline, broadly ellipsoid.</p></tp:treatment-sec><tp:treatment-sec sec-type="chemistry" id="SECID0ETLAI"><title>Chemistry.</title><p>
              Thallus and ascomata contain grophoric acid and lecanoric acid (<abbrev xmlns:xlink="http://www.w3.org/1999/xlink" xlink:title="thin-layer chromatography" id="ABBRID0E6LAI" xlink:type="simple">TLC</abbrev>). Thallus cortex: K –, C + red, <abbrev xmlns:xlink="http://www.w3.org/1999/xlink" xlink:title="K followed by C" id="ABBRID0EJMAI" xlink:type="simple">KC</abbrev> + red; medulla: C –; apothecia cortex: K + yellow, C + red, <abbrev xmlns:xlink="http://www.w3.org/1999/xlink" xlink:title="K followed by C" id="ABBRID0ENMAI" xlink:type="simple">KC</abbrev> + red; medulla: C –; disc: C + red; thallus UV −.</p></tp:treatment-sec><tp:treatment-sec sec-type="material" id="SECID0ERMAI"><title>Material examined.</title><p>China • Guizhou Province, Zunyi City, Kuankuoshui National Nature Reserve, <named-content xmlns:xlink="http://www.w3.org/1999/xlink" content-type="dwc:verbatimCoordinates" xlink:type="simple"><named-content content-type="geo-json" specific-use="{&#34;type&#34;:&#34;Point&#34;,&#34;coordinates&#34;:[107.154597,28.237364]}" id="NCID0E1MAI" xlink:type="simple">28°14'14.51"N, 107°9'16.55"E</named-content></named-content>, 1529 m elev., on bark, 17 November, 2023, Weiwei Zheng and Bo Liu, KKS83 (<named-content xmlns:xlink="http://www.w3.org/1999/xlink" content-type="dwc:institutional_code" xlink:title="Lichen Herbarium of Kunming Institute of Botany" xlink:href="http://grbio.org/institution/kunming-institute-botany-chinese-academy-sciences" xlink:type="simple">KUN-L</named-content> 96619, holotype); • Qiandongnan Prefecture City, Leigongshan National Nature Reserve, <named-content xmlns:xlink="http://www.w3.org/1999/xlink" content-type="dwc:verbatimCoordinates" xlink:type="simple"><named-content content-type="geo-json" specific-use="{&#34;type&#34;:&#34;Point&#34;,&#34;coordinates&#34;:[108.203086,26.385203]}" id="NCID0EGNAI" xlink:type="simple">26°23'6.73"N, 108°12'11.11"E</named-content></named-content>, 2054 m elev., on bark, 17 October, 2023, Shaobin Fu and Ze Yang, LGS40 (<named-content xmlns:xlink="http://www.w3.org/1999/xlink" content-type="dwc:institutional_code" xlink:title="Lichen Herbarium of Kunming Institute of Botany" xlink:href="http://grbio.org/institution/kunming-institute-botany-chinese-academy-sciences" xlink:type="simple">KUN-L</named-content> 96620).</p></tp:treatment-sec><tp:treatment-sec sec-type="notes" id="SECID0EPNAI"><title>Notes.</title><p>Phylogenetic analysis indicates that <italic><tp:taxon-name><tp:taxon-name-part taxon-name-part-type="genus" reg="Ochrolechia">O.</tp:taxon-name-part> <tp:taxon-name-part taxon-name-part-type="species" reg="kuankuoshuiensis">kuankuoshuiensis</tp:taxon-name-part></tp:taxon-name></italic> and <italic><tp:taxon-name><tp:taxon-name-part taxon-name-part-type="genus" reg="Ochrolechia">O.</tp:taxon-name-part> <tp:taxon-name-part taxon-name-part-type="species" reg="parellula">parellula</tp:taxon-name-part></tp:taxon-name></italic> are closely related. However, there is a 2.62% (13/496 bp) difference in the <abbrev xmlns:xlink="http://www.w3.org/1999/xlink" xlink:title="internal transcribed spacer region of the nuclear ribosomal DNA" id="ABBRID0ELOAI" xlink:type="simple">ITS</abbrev> sequence between strain KKS83 (<italic><tp:taxon-name><tp:taxon-name-part taxon-name-part-type="genus" reg="Ochrolechia">O.</tp:taxon-name-part> <tp:taxon-name-part taxon-name-part-type="species" reg="kuankuoshuiensis">kuankuoshuiensis</tp:taxon-name-part></tp:taxon-name></italic>) and strain KoLRI No.018698 (<italic><tp:taxon-name><tp:taxon-name-part taxon-name-part-type="genus" reg="Ochrolechia">O.</tp:taxon-name-part> <tp:taxon-name-part taxon-name-part-type="species" reg="parellula">parellula</tp:taxon-name-part></tp:taxon-name></italic>). Additionally, <italic><tp:taxon-name><tp:taxon-name-part taxon-name-part-type="genus" reg="Ochrolechia">O.</tp:taxon-name-part> <tp:taxon-name-part taxon-name-part-type="species" reg="parellula">parellula</tp:taxon-name-part></tp:taxon-name></italic> is a saxicolous species characterised by a smooth apothecial margin and smaller spores (40–52.5 × 20–22.5 μm) (<xref ref-type="bibr" rid="B23">Park et al. 2019</xref>).</p><p>Judging by the description of <italic><tp:taxon-name><tp:taxon-name-part taxon-name-part-type="genus" reg="Ochrolechia">O.</tp:taxon-name-part> <tp:taxon-name-part taxon-name-part-type="species" reg="trochophora">trochophora</tp:taxon-name-part></tp:taxon-name></italic> in <xref ref-type="bibr" rid="B1">Brodo (1991)</xref>, <italic><tp:taxon-name><tp:taxon-name-part taxon-name-part-type="genus" reg="Ochrolechia">O.</tp:taxon-name-part> <tp:taxon-name-part taxon-name-part-type="species" reg="kuankuoshuiensis">kuankuoshuiensis</tp:taxon-name-part></tp:taxon-name></italic> is morphologically and chemically similar to this species. However, the latter has smaller spores (35–71 × (20)23–35(–40) μm (<xref ref-type="bibr" rid="B1">Brodo 1991</xref>). Sequence comparison between the two species shows an <abbrev xmlns:xlink="http://www.w3.org/1999/xlink" xlink:title="internal transcribed spacer region of the nuclear ribosomal DNA" id="ABBRID0EUQAI" xlink:type="simple">ITS</abbrev> difference of 12.58% (62/493 bp) and an <abbrev xmlns:xlink="http://www.w3.org/1999/xlink" xlink:title="mitochondrial small subunit ribosomal RNA gene" id="ABBRID0EYQAI" xlink:type="simple">mtSSU</abbrev> difference of 2.99% (21/703 bp) between <italic><tp:taxon-name><tp:taxon-name-part taxon-name-part-type="genus" reg="Ochrolechia">O.</tp:taxon-name-part> <tp:taxon-name-part taxon-name-part-type="species" reg="kuankuoshuiensis">kuankuoshuiensis</tp:taxon-name-part></tp:taxon-name></italic> (KKS83) and <italic><tp:taxon-name><tp:taxon-name-part taxon-name-part-type="genus" reg="Ochrolechia">O.</tp:taxon-name-part> <tp:taxon-name-part taxon-name-part-type="species" reg="trochophora">trochophora</tp:taxon-name-part></tp:taxon-name></italic> (J. Vondrak 15442). Another morphologically similar species, <italic><tp:taxon-name><tp:taxon-name-part taxon-name-part-type="genus" reg="Ochrolechia">O.</tp:taxon-name-part> <tp:taxon-name-part taxon-name-part-type="species" reg="longispora">longispora</tp:taxon-name-part></tp:taxon-name></italic>, is characterised by a thin thallus, smooth to slightly verrucose apothecial margins and the presence of lichesterinic and protolichesterinic acid (<xref ref-type="bibr" rid="B25">Ren 2017</xref>). The <abbrev xmlns:xlink="http://www.w3.org/1999/xlink" xlink:title="internal transcribed spacer region of the nuclear ribosomal DNA" id="ABBRID0EBSAI" xlink:type="simple">ITS</abbrev> sequence difference between <italic><tp:taxon-name><tp:taxon-name-part taxon-name-part-type="genus" reg="Ochrolechia">O.</tp:taxon-name-part> <tp:taxon-name-part taxon-name-part-type="species" reg="kuankuoshuiensis">kuankuoshuiensis</tp:taxon-name-part></tp:taxon-name></italic> (KKS83) and <italic><tp:taxon-name><tp:taxon-name-part taxon-name-part-type="genus" reg="Ochrolechia">O.</tp:taxon-name-part> <tp:taxon-name-part taxon-name-part-type="species" reg="longispora">longispora</tp:taxon-name-part></tp:taxon-name></italic> (LGS231-2) is 3.73% (19/509 bp).</p></tp:treatment-sec><ref-list><ref id="B23"><mixed-citation xmlns:xlink="http://www.w3.org/1999/xlink" xlink:type="simple"><person-group><name name-style="western"><surname>Park</surname><given-names>JS</given-names></name><name name-style="western"><surname>Oh</surname><given-names>S-O</given-names></name><name name-style="western"><surname>Woo</surname><given-names>JJ</given-names></name><name name-style="western"><surname>Liu</surname><given-names>D</given-names></name><name name-style="western"><surname>Park</surname><given-names>SY</given-names></name><name name-style="western"><surname>Hur</surname><given-names>JS</given-names></name></person-group> (<year>2019</year>) <article-title>First report of the lichen <italic><tp:taxon-name><tp:taxon-name-part taxon-name-part-type="genus">Ochrolechia</tp:taxon-name-part> <tp:taxon-name-part taxon-name-part-type="species">akagiensis</tp:taxon-name-part></tp:taxon-name></italic> (<tp:taxon-name><tp:taxon-name-part taxon-name-part-type="family">Ochrolechiaceae</tp:taxon-name-part></tp:taxon-name>, <tp:taxon-name><tp:taxon-name-part taxon-name-part-type="phylum">Ascomycota</tp:taxon-name-part></tp:taxon-name>) in Korea.</article-title><source>The Korean Journal of Mycology</source><volume>47</volume>: <fpage>95</fpage>–<lpage>104</lpage>. <ext-link xlink:href="10.4489/KJM.20190012" ext-link-type="doi" xlink:type="simple">https://doi.org/10.4489/KJM.20190012</ext-link></mixed-citation></ref><ref id="B1"><mixed-citation xmlns:xlink="http://www.w3.org/1999/xlink" xlink:type="simple"><person-group><name name-style="western"><surname>Brodo</surname><given-names>IM</given-names></name></person-group> (<year>1991</year>) <article-title>Studies in the lichen genus <italic><tp:taxon-name><tp:taxon-name-part taxon-name-part-type="genus">Ochrolechia</tp:taxon-name-part></tp:taxon-name></italic>. 2. Corticolous species of North America.</article-title><source>Revue Canadienne De Botanique</source><volume>69</volume>: <fpage>733</fpage>–<lpage>772</lpage>. <ext-link xlink:href="10.1139/b91-099" ext-link-type="doi" xlink:type="simple">https://doi.org/10.1139/b91-099</ext-link></mixed-citation></ref><ref id="B25"><mixed-citation xmlns:xlink="http://www.w3.org/1999/xlink" xlink:type="simple"><person-group><name name-style="western"><surname>Ren</surname><given-names>Q</given-names></name></person-group> (<year>2017</year>) <article-title>A revision of the lichen genus <italic><tp:taxon-name><tp:taxon-name-part taxon-name-part-type="genus">Ochrolechia</tp:taxon-name-part></tp:taxon-name></italic> in China.</article-title><source>Lichenologist (London, England)</source><volume>49</volume>: <fpage>67</fpage>–<lpage>84</lpage>. <ext-link xlink:href="10.1017/S0024282916000529" ext-link-type="doi" xlink:type="simple">https://doi.org/10.1017/S0024282916000529</ext-link></mixed-citation></ref></ref-list></tp:taxon-treatment>
