# Supplementary material for: ﻿Three new species of Ochrolechia (Ochrolechiaceae, Pertusariales) from Guizhou Province, China
Source: MycoKeys. 2025 Dec 2;126:19–40. doi: 10.3897/mycokeys.126.168652 (PMC12690386; doi:10.3897/mycokeys.126.168652)
Supplement: XML Treatment for Ochrolechia leigongshanensis [file mycokeys.126.168652-treatment3.xml]

<!DOCTYPE tp:taxon-treatment
  PUBLIC "-//TaxonX//DTD Taxonomic Treatment Publishing DTD v0 20100105//EN" "tax-treatment-NSO.dtd">
<tp:taxon-treatment xmlns:tp="http://www.plazi.org/taxpub"><tp:treatment-meta><kwd-group><label>Taxon classification</label><kwd>
                <named-content content-type="kingdom">Fungi</named-content>
              </kwd><kwd>
                <named-content content-type="order">Pertusariales</named-content>
              </kwd><kwd>
                <named-content content-type="family">Ochrolechiaceae</named-content>
              </kwd></kwd-group><mixed-citation publication-type="journal"><person-group><name><surname>Zheng</surname><given-names>Weiwei</given-names></name><name><surname>He</surname><given-names>Linzhi</given-names></name><name><surname>Bo</surname><given-names>Heyun</given-names></name><name><surname>Jeewon</surname><given-names>Rajesh</given-names></name><name><surname>Jayawardena</surname><given-names>Ruvishika S.</given-names></name><name><surname>Wang</surname><given-names>Yuxian</given-names></name><name><surname>Wang</surname><given-names>Jie</given-names></name><name><surname>Fu</surname><given-names>Shaobin</given-names></name><name><surname>Meng</surname><given-names>Qingfeng</given-names></name></person-group><article-title>﻿Three new species of <italic><tp:taxon-name><tp:taxon-name-part taxon-name-part-type="genus" reg="Ochrolechia">Ochrolechia</tp:taxon-name-part></tp:taxon-name></italic> (<tp:taxon-name><tp:taxon-name-part taxon-name-part-type="family">Ochrolechiaceae</tp:taxon-name-part></tp:taxon-name>, <tp:taxon-name><tp:taxon-name-part taxon-name-part-type="order">Pertusariales</tp:taxon-name-part></tp:taxon-name>) from Guizhou Province, China</article-title><source>MycoKeys</source><day>02</day><month>12</month><year>2025</year><volume>126</volume><fpage>19</fpage><lpage>40</lpage><pub-id pub-id-type="doi">10.3897/mycokeys.126.168652</pub-id></mixed-citation></tp:treatment-meta><tp:nomenclature><label>﻿</label><tp:taxon-name><object-id xmlns:xlink="http://www.w3.org/1999/xlink" content-type="arpha" xlink:type="simple">BCB6765C-A687-5E9B-83BB-7E81BD969340</object-id>
              <tp:taxon-name-part taxon-name-part-type="genus" reg="Ochrolechia">Ochrolechia</tp:taxon-name-part>
              <tp:taxon-name-part taxon-name-part-type="species" reg="leigongshanensis">leigongshanensis</tp:taxon-name-part>
              <object-id xmlns:xlink="http://www.w3.org/1999/xlink" xlink:type="simple">Index Fungorum: IF904112</object-id>
              <object-id xmlns:xlink="http://www.w3.org/1999/xlink" xlink:type="simple">Facesoffungi Number: FoF17960</object-id>
            </tp:taxon-name><tp:taxon-authority>Zheng &amp; Fu</tp:taxon-authority><tp:taxon-status xmlns:xlink="http://www.w3.org/1999/xlink" xlink:type="simple">sp. nov.</tp:taxon-status><xref ref-type="fig" rid="F4">Fig. 4</xref></tp:nomenclature><tp:treatment-sec sec-type="remarks" id="SECID0ELUAI"><title>Remark.</title><p><italic><tp:taxon-name><tp:taxon-name-part taxon-name-part-type="genus" reg="Ochrolechia">Ochrolechia</tp:taxon-name-part> <tp:taxon-name-part taxon-name-part-type="species" reg="leigongshanensis">leigongshanensis</tp:taxon-name-part></tp:taxon-name></italic> is distinguished by the presence of soralia and the thallus contains gyrophoric acid, lecanoric acid and atranorin. In most apothecia, a ring of smooth, salmon-pink tissue is visible along the inner edge of the apothecial margin.</p><fig id="F4" position="float" orientation="portrait"><object-id xmlns:xlink="http://www.w3.org/1999/xlink" content-type="doi" xlink:type="simple">10.3897/mycokeys.126.168652.figure4</object-id><object-id xmlns:xlink="http://www.w3.org/1999/xlink" content-type="arpha" xlink:type="simple">47AE400C-770C-56CA-A51A-02E5CCBE02E1</object-id><label>Figure 4.</label><caption><p><italic><tp:taxon-name><tp:taxon-name-part taxon-name-part-type="genus" reg="Ochrolechia">Ochrolechia</tp:taxon-name-part> <tp:taxon-name-part taxon-name-part-type="species" reg="leigongshanensis">leigongshanensis</tp:taxon-name-part></tp:taxon-name></italic> sp. nov. LGS186. <bold>A.</bold> Morphology of thallus and ascomata; <bold>B.</bold> Morphology of ascomata; <bold>C.</bold> Morphology of soredia (the black arrow points to the soredia); <bold>D, E.</bold> Cross-section of the ascomata in 10% KOH (the white arrow points to the algae); <bold>F.</bold> Ascospores. Scale bars: 5 mm (<bold>A</bold>); 1 mm (<bold>B, C</bold>); 200 μm (<bold>D</bold>); 100 μm (<bold>E)</bold>; 30 μm (<bold>F</bold>).</p></caption><graphic xmlns:xlink="http://www.w3.org/1999/xlink" xlink:href="mycokeys-126-019-g004.jpg" position="float" orientation="portrait" xlink:type="simple" id="oo_1482147.jpg"><uri content-type="original_file" xlink:type="simple">https://binary.pensoft.net/fig/1482147</uri></graphic></fig></tp:treatment-sec><tp:treatment-sec sec-type="material" id="SECID0EIWAI"><title>Type.</title><p>China • Guizhou, Qiandongnan Prefecture, Leigongshan Nat. Res, on bark, 1666 m elev., 2023, B. Liu and Z. Yang, LGS186 (<named-content xmlns:xlink="http://www.w3.org/1999/xlink" content-type="dwc:institutional_code" xlink:title="Lichen Herbarium of Kunming Institute of Botany" xlink:href="http://grbio.org/institution/kunming-institute-botany-chinese-academy-sciences" xlink:type="simple">KUN-L</named-content> 96621, holotype).</p></tp:treatment-sec><tp:treatment-sec sec-type="etymology" id="SECID0ESWAI"><title>Etymology.</title><p>The new species has been named after Leigongshan, the locality where it was collected.</p></tp:treatment-sec><tp:treatment-sec sec-type="Holotype" id="SECID0EXWAI"><title>Holotype.</title><p><named-content xmlns:xlink="http://www.w3.org/1999/xlink" content-type="dwc:institutional_code" xlink:title="Lichen Herbarium of Kunming Institute of Botany" xlink:href="http://grbio.org/institution/kunming-institute-botany-chinese-academy-sciences" xlink:type="simple">KUN-L</named-content> 96621</p></tp:treatment-sec><tp:treatment-sec sec-type="description" id="SECID0EBXAI"><title>Description.</title><p><bold><italic>Thallus</italic></bold> greyish-white, thin, verruculose, dull; prothallus indistinct; isidia absent, with a few white soralia.</p><p><bold><italic>Sexual morph</italic>. <italic>Apothecia</italic></bold> frequent, scattered or crowded, sessile, round, 1.9–2.7 mm diam.; disc plane, pale pink, epruinose to lightly pruinose, margins thick, clearly verrucose, higher than disc, shiny, concolorous with the thallus, a ring of smooth, salmon-pink tissue is distributed along the inner edge of the apothecial margin in most apothecia. Pycnidia are absent. <bold><italic>Hymenium</italic></bold> hyaline and colourless, 168–180 μm high; paraphyses are branched, densely aggregated; epihymenium dark brown (the colour disappears in a 10% KOH solution), 10–13 μm high; hypothecium inconspicuous; coccoid green alga, algae forming a continuous layer in the margin and in scattered clumps below the hypothecium. <bold><italic>Asci</italic></bold> narrowly clavate, 4–8-spored, 208–230 × 25–33 μm (n = 10). <bold><italic>Ascospores</italic></bold> hyaline, broadly ellipsoid, aseptate, (62)64–69(70) × (27)28–33(34) μm (n = 30).</p></tp:treatment-sec><tp:treatment-sec sec-type="chemistry" id="SECID0ECYAI"><title>Chemistry.</title><p>
              Thallus contains gyrophoric acid and lecanoric acid and atranorin; ascomata contain gyrophoric acid, lecanoric acid (<abbrev xmlns:xlink="http://www.w3.org/1999/xlink" xlink:title="thin-layer chromatography" id="ABBRID0EOYAI" xlink:type="simple">TLC</abbrev>). Thallus cortex: K+ pale yellow, C + red, <abbrev xmlns:xlink="http://www.w3.org/1999/xlink" xlink:title="K followed by C" id="ABBRID0EYYAI" xlink:type="simple">KC</abbrev> + red; medulla: C –; apothecia cortex: K + yellow-green, C + red, <abbrev xmlns:xlink="http://www.w3.org/1999/xlink" xlink:title="K followed by C" id="ABBRID0E3YAI" xlink:type="simple">KC</abbrev> + red to yellow-green; medulla: C –; disc: C + red; thallus UV –.</p></tp:treatment-sec><tp:treatment-sec sec-type="material" id="SECID0EAZAI"><title>Material examined.</title><p>China • Guizhou Province, Qiandongnan Prefecture, Leigongshan National Nature Reserve, <named-content xmlns:xlink="http://www.w3.org/1999/xlink" content-type="dwc:verbatimCoordinates" xlink:type="simple"><named-content content-type="geo-json" specific-use="{&#34;type&#34;:&#34;Point&#34;,&#34;coordinates&#34;:[108.195142,26.378589]}" id="NCID0EJZAI" xlink:type="simple">26°22'42.92"N, 108°11'42.51"E</named-content></named-content>, 1666 m elev., on bark, 27 October, 2023, Bo Liu and Ze Yang, LGS186 (<named-content xmlns:xlink="http://www.w3.org/1999/xlink" content-type="dwc:institutional_code" xlink:title="Lichen Herbarium of Kunming Institute of Botany" xlink:href="http://grbio.org/institution/kunming-institute-botany-chinese-academy-sciences" xlink:type="simple">KUN-L</named-content> 96621, holotype).</p></tp:treatment-sec><tp:treatment-sec sec-type="notes" id="SECID0ESZAI"><title>Notes.</title><p>Phylogenetic analysis places this species in a distinct, but weakly supported clade, sister to <italic><tp:taxon-name><tp:taxon-name-part taxon-name-part-type="genus" reg="Ochrolechia">O.</tp:taxon-name-part> <tp:taxon-name-part taxon-name-part-type="species" reg="akagiensis">akagiensis</tp:taxon-name-part></tp:taxon-name></italic> and <italic><tp:taxon-name><tp:taxon-name-part taxon-name-part-type="genus" reg="Ochrolechia">O.</tp:taxon-name-part> <tp:taxon-name-part taxon-name-part-type="species" reg="subrosella">subrosella</tp:taxon-name-part></tp:taxon-name></italic>. Nucleotide comparison shows that <italic><tp:taxon-name><tp:taxon-name-part taxon-name-part-type="genus" reg="Ochrolechia">O.</tp:taxon-name-part> <tp:taxon-name-part taxon-name-part-type="species" reg="leigongshanensis">leigongshanensis</tp:taxon-name-part></tp:taxon-name></italic> (LGS186) differs from <italic><tp:taxon-name><tp:taxon-name-part taxon-name-part-type="genus" reg="Ochrolechia">O.</tp:taxon-name-part> <tp:taxon-name-part taxon-name-part-type="species" reg="akagiensis">akagiensis</tp:taxon-name-part></tp:taxon-name></italic> (Hara Kojiro: 0007) by 8.07% (39/483 bp) in the <abbrev xmlns:xlink="http://www.w3.org/1999/xlink" xlink:title="internal transcribed spacer region of the nuclear ribosomal DNA" id="ABBRID0EE2AI" xlink:type="simple">ITS</abbrev> region and from <italic><tp:taxon-name><tp:taxon-name-part taxon-name-part-type="genus" reg="Ochrolechia">O.</tp:taxon-name-part> <tp:taxon-name-part taxon-name-part-type="species" reg="subrosella">subrosella</tp:taxon-name-part></tp:taxon-name></italic> (LGS176) by 8.49% (41/483 bp) in the <abbrev xmlns:xlink="http://www.w3.org/1999/xlink" xlink:title="internal transcribed spacer region of the nuclear ribosomal DNA" id="ABBRID0ET2AI" xlink:type="simple">ITS</abbrev> sequence and 1.45% (10/688 bp) in the <abbrev xmlns:xlink="http://www.w3.org/1999/xlink" xlink:title="mitochondrial small subunit ribosomal RNA gene" id="ABBRID0EX2AI" xlink:type="simple">mtSSU</abbrev> sequence. Moreover, both <italic><tp:taxon-name><tp:taxon-name-part taxon-name-part-type="genus" reg="Ochrolechia">O.</tp:taxon-name-part> <tp:taxon-name-part taxon-name-part-type="species" reg="subrosella">subrosella</tp:taxon-name-part></tp:taxon-name></italic> and <italic><tp:taxon-name><tp:taxon-name-part taxon-name-part-type="genus" reg="Ochrolechia">O.</tp:taxon-name-part> <tp:taxon-name-part taxon-name-part-type="species" reg="akagiensis">akagiensis</tp:taxon-name-part></tp:taxon-name></italic> lack soralia and atranorin (<xref ref-type="bibr" rid="B25">Ren 2017</xref>) and a ring of salmon-pink tissue is absent from the inner edge of the apothecial margin. <italic><tp:taxon-name><tp:taxon-name-part taxon-name-part-type="genus" reg="Ochrolechia">O.</tp:taxon-name-part> <tp:taxon-name-part taxon-name-part-type="species" reg="akagiensis">akagiensis</tp:taxon-name-part></tp:taxon-name></italic> produces isidia (<xref ref-type="bibr" rid="B23">Park et al. 2019</xref>).</p><p>According to the description of <tp:taxon-name><tp:taxon-name-part taxon-name-part-type="genus" reg="Ochrolechia">O.</tp:taxon-name-part> <tp:taxon-name-part taxon-name-part-type="species" reg="trochophora">trochophora</tp:taxon-name-part> <tp:taxon-name-part taxon-name-part-type="infraspecific-rank">var.</tp:taxon-name-part> <tp:taxon-name-part taxon-name-part-type="variety" reg="trochophora">trochophora</tp:taxon-name-part></tp:taxon-name> in the identification key by <xref ref-type="bibr" rid="B25">Ren (2017)</xref>, <italic><tp:taxon-name><tp:taxon-name-part taxon-name-part-type="genus" reg="Ochrolechia">O.</tp:taxon-name-part> <tp:taxon-name-part taxon-name-part-type="species" reg="leigongshanensis">leigongshanensis</tp:taxon-name-part></tp:taxon-name></italic> is similar to this taxon, but the latter lacks atranorin, without soredia and the excipular ring of salmon disc-like tissue is not visible (<xref ref-type="bibr" rid="B1">Brodo 1991</xref>). Judging by the description of <italic><tp:taxon-name><tp:taxon-name-part taxon-name-part-type="genus" reg="Ochrolechia">O.</tp:taxon-name-part> <tp:taxon-name-part taxon-name-part-type="species" reg="montana">montana</tp:taxon-name-part></tp:taxon-name></italic> in <xref ref-type="bibr" rid="B1">Brodo (1991)</xref>, <italic><tp:taxon-name><tp:taxon-name-part taxon-name-part-type="genus" reg="Ochrolechia">O.</tp:taxon-name-part> <tp:taxon-name-part taxon-name-part-type="species" reg="leigongshanensis">leigongshanensis</tp:taxon-name-part></tp:taxon-name></italic> is also similar to this taxon, but <italic><tp:taxon-name><tp:taxon-name-part taxon-name-part-type="genus" reg="Ochrolechia">O.</tp:taxon-name-part> <tp:taxon-name-part taxon-name-part-type="species" reg="montana">montana</tp:taxon-name-part></tp:taxon-name></italic> lacks soredia and has smaller apothecia (0.7–1.8 mm in diameter). Chemically, it produces gyrophoric acid and a trace of lecanoric acid as major substances, sometimes along with trace of an unidentified minor compound.</p></tp:treatment-sec><ref-list><ref id="B25"><mixed-citation xmlns:xlink="http://www.w3.org/1999/xlink" xlink:type="simple"><person-group><name name-style="western"><surname>Ren</surname><given-names>Q</given-names></name></person-group> (<year>2017</year>) <article-title>A revision of the lichen genus <italic><tp:taxon-name><tp:taxon-name-part taxon-name-part-type="genus">Ochrolechia</tp:taxon-name-part></tp:taxon-name></italic> in China.</article-title><source>Lichenologist (London, England)</source><volume>49</volume>: <fpage>67</fpage>–<lpage>84</lpage>. <ext-link xlink:href="10.1017/S0024282916000529" ext-link-type="doi" xlink:type="simple">https://doi.org/10.1017/S0024282916000529</ext-link></mixed-citation></ref><ref id="B23"><mixed-citation xmlns:xlink="http://www.w3.org/1999/xlink" xlink:type="simple"><person-group><name name-style="western"><surname>Park</surname><given-names>JS</given-names></name><name name-style="western"><surname>Oh</surname><given-names>S-O</given-names></name><name name-style="western"><surname>Woo</surname><given-names>JJ</given-names></name><name name-style="western"><surname>Liu</surname><given-names>D</given-names></name><name name-style="western"><surname>Park</surname><given-names>SY</given-names></name><name name-style="western"><surname>Hur</surname><given-names>JS</given-names></name></person-group> (<year>2019</year>) <article-title>First report of the lichen <italic><tp:taxon-name><tp:taxon-name-part taxon-name-part-type="genus">Ochrolechia</tp:taxon-name-part> <tp:taxon-name-part taxon-name-part-type="species">akagiensis</tp:taxon-name-part></tp:taxon-name></italic> (<tp:taxon-name><tp:taxon-name-part taxon-name-part-type="family">Ochrolechiaceae</tp:taxon-name-part></tp:taxon-name>, <tp:taxon-name><tp:taxon-name-part taxon-name-part-type="phylum">Ascomycota</tp:taxon-name-part></tp:taxon-name>) in Korea.</article-title><source>The Korean Journal of Mycology</source><volume>47</volume>: <fpage>95</fpage>–<lpage>104</lpage>. <ext-link xlink:href="10.4489/KJM.20190012" ext-link-type="doi" xlink:type="simple">https://doi.org/10.4489/KJM.20190012</ext-link></mixed-citation></ref><ref id="B1"><mixed-citation xmlns:xlink="http://www.w3.org/1999/xlink" xlink:type="simple"><person-group><name name-style="western"><surname>Brodo</surname><given-names>IM</given-names></name></person-group> (<year>1991</year>) <article-title>Studies in the lichen genus <italic><tp:taxon-name><tp:taxon-name-part taxon-name-part-type="genus">Ochrolechia</tp:taxon-name-part></tp:taxon-name></italic>. 2. Corticolous species of North America.</article-title><source>Revue Canadienne De Botanique</source><volume>69</volume>: <fpage>733</fpage>–<lpage>772</lpage>. <ext-link xlink:href="10.1139/b91-099" ext-link-type="doi" xlink:type="simple">https://doi.org/10.1139/b91-099</ext-link></mixed-citation></ref></ref-list></tp:taxon-treatment>
