# Supplementary material for: ﻿Three new species of Ochrolechia (Ochrolechiaceae, Pertusariales) from Guizhou Province, China
Source: MycoKeys. 2025 Dec 2;126:19–40. doi: 10.3897/mycokeys.126.168652 (PMC12690386; doi:10.3897/mycokeys.126.168652)
Supplement: XML Treatment for Ochrolechia longispora [file mycokeys.126.168652-treatment4.xml]

<!DOCTYPE tp:taxon-treatment
  PUBLIC "-//TaxonX//DTD Taxonomic Treatment Publishing DTD v0 20100105//EN" "tax-treatment-NSO.dtd">
<tp:taxon-treatment xmlns:tp="http://www.plazi.org/taxpub"><tp:treatment-meta><kwd-group><label>Taxon classification</label><kwd>
                <named-content content-type="kingdom">Fungi</named-content>
              </kwd><kwd>
                <named-content content-type="order">Pertusariales</named-content>
              </kwd><kwd>
                <named-content content-type="family">Ochrolechiaceae</named-content>
              </kwd></kwd-group><mixed-citation publication-type="journal"><person-group><name><surname>Zheng</surname><given-names>Weiwei</given-names></name><name><surname>He</surname><given-names>Linzhi</given-names></name><name><surname>Bo</surname><given-names>Heyun</given-names></name><name><surname>Jeewon</surname><given-names>Rajesh</given-names></name><name><surname>Jayawardena</surname><given-names>Ruvishika S.</given-names></name><name><surname>Wang</surname><given-names>Yuxian</given-names></name><name><surname>Wang</surname><given-names>Jie</given-names></name><name><surname>Fu</surname><given-names>Shaobin</given-names></name><name><surname>Meng</surname><given-names>Qingfeng</given-names></name></person-group><article-title>﻿Three new species of <italic><tp:taxon-name><tp:taxon-name-part taxon-name-part-type="genus" reg="Ochrolechia">Ochrolechia</tp:taxon-name-part></tp:taxon-name></italic> (<tp:taxon-name><tp:taxon-name-part taxon-name-part-type="family">Ochrolechiaceae</tp:taxon-name-part></tp:taxon-name>, <tp:taxon-name><tp:taxon-name-part taxon-name-part-type="order">Pertusariales</tp:taxon-name-part></tp:taxon-name>) from Guizhou Province, China</article-title><source>MycoKeys</source><day>02</day><month>12</month><year>2025</year><volume>126</volume><fpage>19</fpage><lpage>40</lpage><pub-id pub-id-type="doi">10.3897/mycokeys.126.168652</pub-id></mixed-citation></tp:treatment-meta><tp:nomenclature><label>﻿</label><tp:taxon-name><object-id xmlns:xlink="http://www.w3.org/1999/xlink" content-type="arpha" xlink:type="simple">AE5BF1BC-411E-566F-B121-0D8B7192DAA3</object-id>
              <tp:taxon-name-part taxon-name-part-type="genus" reg="Ochrolechia">Ochrolechia</tp:taxon-name-part>
              <tp:taxon-name-part taxon-name-part-type="species" reg="longispora">longispora</tp:taxon-name-part>
            </tp:taxon-name><tp:taxon-authority>Brodo &amp; Q. Ren</tp:taxon-authority><xref ref-type="fig" rid="F5">Fig. 5</xref></tp:nomenclature><tp:treatment-sec sec-type="remarks" id="SECID0EYABI"><title>Remark.</title><p>Lichenologist 49: 67–84 (2017); Type: China, Shaanxi, Mt. Taibai, Wengong Temple, on Abies, 3600 m elev., 2005, Q. Ren 1081 (SDNU–holotype).</p><fig id="F5" position="float" orientation="portrait"><object-id xmlns:xlink="http://www.w3.org/1999/xlink" content-type="doi" xlink:type="simple">10.3897/mycokeys.126.168652.figure5</object-id><object-id xmlns:xlink="http://www.w3.org/1999/xlink" content-type="arpha" xlink:type="simple">F9FB2633-A823-5896-9C5A-1680C77CDDA8</object-id><label>Figure 5.</label><caption><p><italic><tp:taxon-name><tp:taxon-name-part taxon-name-part-type="genus" reg="Ochrolechia">Ochrolechia</tp:taxon-name-part> <tp:taxon-name-part taxon-name-part-type="species" reg="longispora">longispora</tp:taxon-name-part></tp:taxon-name></italic> Brodo &amp; Q. Ren. <bold>A.</bold> Morphology of thallus and apothecia (LGS213-2); <bold>B.</bold> Morphology of thallus and apothecia (LGS205); <bold>C.</bold> Cross-section of the ascomata (the white arrow points to the algae); <bold>D, E.</bold> Ascospores. Scale bars: 2 mm (<bold>A, B</bold>); 200 μm (<bold>C</bold>); 30 μm (<bold>D, E</bold>).</p></caption><graphic xmlns:xlink="http://www.w3.org/1999/xlink" xlink:href="mycokeys-126-019-g005.jpg" position="float" orientation="portrait" xlink:type="simple" id="oo_1482148.jpg"><uri content-type="original_file" xlink:type="simple">https://binary.pensoft.net/fig/1482148</uri></graphic></fig></tp:treatment-sec><tp:treatment-sec sec-type="description" id="SECID0EDCBI"><title>Description.</title><p><bold><italic>Thallus</italic></bold> greyish-green, thin to thick, verruculose, dull; prothallus distinct, pale yellow, shiny; isidia and soredia absent.</p><p><bold><italic>Sexual morph</italic>. <italic>Apothecia</italic></bold> frequent, scattered or crowded, sessile, round, 0.5–1.0 mm diam., disc plane, pale yellow or pinkish, epruinose; margins thick, concolorous with the thallus, higher than disc, smooth or with a few verrucae, shiny. Pycnidia are absent. <bold><italic>Hymenium</italic></bold> hyaline and colourless, 340–420 μm high, paraphyses are branched, densely aggregated; <bold><italic>epihymenium</italic></bold> pale brown, 40–50 μm high; <bold><italic>hypothecium</italic></bold> pale brown (the colour of the epihymenium and hypothecium disappears in a 10% KOH solution), 45–50 μm high, <bold><italic>algae</italic></bold> forming a continuous layer in the margin and in scattered clumps below the hypothecium. <bold><italic>Asci</italic></bold> narrowly clavate, (230)235–251(255) × (29)31–50 (n = 10) μm. <bold><italic>Ascospores</italic></bold> simple, hyaline, aseptate, ellipsoid to broadly ellipsoid, (78)82–89 (91) × (32)35–43(45) μm (n = 30).</p></tp:treatment-sec><tp:treatment-sec sec-type="chemistry" id="SECID0ENDBI"><title>Chemistry.</title><p>
              Thallus and ascomata contain gyrophoric acid, lecanoric acid, lichesterinic acid and traces of protolichesterinic acid (<abbrev xmlns:xlink="http://www.w3.org/1999/xlink" xlink:title="thin-layer chromatography" id="ABBRID0EZDBI" xlink:type="simple">TLC</abbrev>). Thallus cortex: K + pale yellow, C + red, <abbrev xmlns:xlink="http://www.w3.org/1999/xlink" xlink:title="K followed by C" id="ABBRID0EDEBI" xlink:type="simple">KC</abbrev> + red; medulla: C –; apothecia cortex: K + pale yellow, C + red, <abbrev xmlns:xlink="http://www.w3.org/1999/xlink" xlink:title="K followed by C" id="ABBRID0EHEBI" xlink:type="simple">KC</abbrev> + red to yellow-green; medulla: C –; disc: C + red; thallus UV –.</p></tp:treatment-sec><tp:treatment-sec sec-type="material" id="SECID0ELEBI"><title>Material examined.</title><p>China • Guizhou Province, Qiandongnan Prefecture, Leigongshan National Nature Reserve, <named-content xmlns:xlink="http://www.w3.org/1999/xlink" content-type="dwc:verbatimCoordinates" xlink:type="simple"><named-content content-type="geo-json" specific-use="{&#34;type&#34;:&#34;Point&#34;,&#34;coordinates&#34;:[108.195131,26.378725]}" id="NCID0EUEBI" xlink:type="simple">26°22'43.41"N, 108°11'42.47"E</named-content></named-content>, 1660 m elev., on bark, 27 October, 2023, Bo Liu and Ze Yang, LGS213-2 (<named-content xmlns:xlink="http://www.w3.org/1999/xlink" content-type="dwc:institutional_code" xlink:title="Lichen Herbarium of Kunming Institute of Botany" xlink:href="http://grbio.org/institution/kunming-institute-botany-chinese-academy-sciences" xlink:type="simple">KUN-L</named-content> 96622); • <named-content xmlns:xlink="http://www.w3.org/1999/xlink" content-type="dwc:verbatimCoordinates" xlink:type="simple"><named-content content-type="geo-json" specific-use="{&#34;type&#34;:&#34;Point&#34;,&#34;coordinates&#34;:[108.195172,26.378658]}" id="NCID0EAFBI" xlink:type="simple">26°22'43.17"N, 108°11'42.62"E</named-content></named-content>, 1682 m elev., on bark, 27 October, 2023, Bo Liu and Ze Yang, LGS205 (<named-content xmlns:xlink="http://www.w3.org/1999/xlink" content-type="dwc:institutional_code" xlink:title="Lichen Herbarium of Kunming Institute of Botany" xlink:href="http://grbio.org/institution/kunming-institute-botany-chinese-academy-sciences" xlink:type="simple">KUN-L</named-content> 96623).</p></tp:treatment-sec><tp:treatment-sec sec-type="notes" id="SECID0EJFBI"><title>Notes.</title><p>This study provides the first DNA sequences for <italic><tp:taxon-name><tp:taxon-name-part taxon-name-part-type="genus" reg="Ochrolechia">Ochrolechia</tp:taxon-name-part> <tp:taxon-name-part taxon-name-part-type="species" reg="longispora">longispora</tp:taxon-name-part></tp:taxon-name></italic>. <italic><tp:taxon-name><tp:taxon-name-part taxon-name-part-type="genus" reg="Ochrolechia">O.</tp:taxon-name-part> <tp:taxon-name-part taxon-name-part-type="species" reg="longispora">longispora</tp:taxon-name-part></tp:taxon-name></italic> is distinguished by its larger spores and the presence of four specific compounds. Phylogenetic analysis shows that <italic><tp:taxon-name><tp:taxon-name-part taxon-name-part-type="genus" reg="Ochrolechia">O.</tp:taxon-name-part> <tp:taxon-name-part taxon-name-part-type="species" reg="longispora">longispora</tp:taxon-name-part></tp:taxon-name></italic> is closely related to <italic><tp:taxon-name><tp:taxon-name-part taxon-name-part-type="genus" reg="Ochrolechia">O.</tp:taxon-name-part> <tp:taxon-name-part taxon-name-part-type="species" reg="kuankuoshuiensis">kuankuoshuiensis</tp:taxon-name-part></tp:taxon-name></italic>; however, we confirm that they are separate species. Since the key differences have already been detailed in the previous section, we will not repeat the comparison here.</p><p>According to <xref ref-type="bibr" rid="B25">Ren (2017)</xref>, <italic><tp:taxon-name><tp:taxon-name-part taxon-name-part-type="genus" reg="Ochrolechia">O.</tp:taxon-name-part> <tp:taxon-name-part taxon-name-part-type="species" reg="longispora">longispora</tp:taxon-name-part></tp:taxon-name></italic> is characterised by a thin, rugose to verruculose thallus; thick, smooth or sparsely verrucose apothecial margins; ascospores measuring 80–90(–105) × 32–42 μm; and the presence of gyrophoric acid, protolichesterinic acid, lichesterinic acid and a trace of lecanoric acid. These characteristics show a high degree of concordance with those of our specimens.</p></tp:treatment-sec><ref-list><ref id="B25"><mixed-citation xmlns:xlink="http://www.w3.org/1999/xlink" xlink:type="simple"><person-group><name name-style="western"><surname>Ren</surname><given-names>Q</given-names></name></person-group> (<year>2017</year>) <article-title>A revision of the lichen genus <italic><tp:taxon-name><tp:taxon-name-part taxon-name-part-type="genus">Ochrolechia</tp:taxon-name-part></tp:taxon-name></italic> in China.</article-title><source>Lichenologist (London, England)</source><volume>49</volume>: <fpage>67</fpage>–<lpage>84</lpage>. <ext-link xlink:href="10.1017/S0024282916000529" ext-link-type="doi" xlink:type="simple">https://doi.org/10.1017/S0024282916000529</ext-link></mixed-citation></ref></ref-list></tp:taxon-treatment>
