# Supplementary material for: ﻿Three new species of Ochrolechia (Ochrolechiaceae, Pertusariales) from Guizhou Province, China
Source: MycoKeys. 2025 Dec 2;126:19–40. doi: 10.3897/mycokeys.126.168652 (PMC12690386; doi:10.3897/mycokeys.126.168652)
Supplement: XML Treatment for Ochrolechia subrosella [file mycokeys.126.168652-treatment5.xml]

<!DOCTYPE tp:taxon-treatment
  PUBLIC "-//TaxonX//DTD Taxonomic Treatment Publishing DTD v0 20100105//EN" "tax-treatment-NSO.dtd">
<tp:taxon-treatment xmlns:tp="http://www.plazi.org/taxpub"><tp:treatment-meta><kwd-group><label>Taxon classification</label><kwd>
                <named-content content-type="kingdom">Fungi</named-content>
              </kwd><kwd>
                <named-content content-type="order">Pertusariales</named-content>
              </kwd><kwd>
                <named-content content-type="family">Ochrolechiaceae</named-content>
              </kwd></kwd-group><mixed-citation publication-type="journal"><person-group><name><surname>Zheng</surname><given-names>Weiwei</given-names></name><name><surname>He</surname><given-names>Linzhi</given-names></name><name><surname>Bo</surname><given-names>Heyun</given-names></name><name><surname>Jeewon</surname><given-names>Rajesh</given-names></name><name><surname>Jayawardena</surname><given-names>Ruvishika S.</given-names></name><name><surname>Wang</surname><given-names>Yuxian</given-names></name><name><surname>Wang</surname><given-names>Jie</given-names></name><name><surname>Fu</surname><given-names>Shaobin</given-names></name><name><surname>Meng</surname><given-names>Qingfeng</given-names></name></person-group><article-title>﻿Three new species of <italic><tp:taxon-name><tp:taxon-name-part taxon-name-part-type="genus" reg="Ochrolechia">Ochrolechia</tp:taxon-name-part></tp:taxon-name></italic> (<tp:taxon-name><tp:taxon-name-part taxon-name-part-type="family">Ochrolechiaceae</tp:taxon-name-part></tp:taxon-name>, <tp:taxon-name><tp:taxon-name-part taxon-name-part-type="order">Pertusariales</tp:taxon-name-part></tp:taxon-name>) from Guizhou Province, China</article-title><source>MycoKeys</source><day>02</day><month>12</month><year>2025</year><volume>126</volume><fpage>19</fpage><lpage>40</lpage><pub-id pub-id-type="doi">10.3897/mycokeys.126.168652</pub-id></mixed-citation></tp:treatment-meta><tp:nomenclature><label>﻿</label><tp:taxon-name><object-id xmlns:xlink="http://www.w3.org/1999/xlink" content-type="arpha" xlink:type="simple">12DF6B28-5BF9-5AC8-9E50-A5CFD0018FCB</object-id>
              <tp:taxon-name-part taxon-name-part-type="genus" reg="Ochrolechia">Ochrolechia</tp:taxon-name-part>
              <tp:taxon-name-part taxon-name-part-type="species" reg="subrosella">subrosella</tp:taxon-name-part>
            </tp:taxon-name><tp:taxon-authority>Z.F. Jia &amp; Z.T. Zhao</tp:taxon-authority><xref ref-type="fig" rid="F6">Fig. 6</xref></tp:nomenclature><tp:treatment-sec sec-type="remarks" id="SECID0EVIBI"><title>Remark.</title><p>Mycosystema 24 (2): 162 (2005); type: China, Yunnan, Dali, Wei WY014-1 (HMAS-L–holotype).</p><fig id="F6" position="float" orientation="portrait"><object-id xmlns:xlink="http://www.w3.org/1999/xlink" content-type="doi" xlink:type="simple">10.3897/mycokeys.126.168652.figure6</object-id><object-id xmlns:xlink="http://www.w3.org/1999/xlink" content-type="arpha" xlink:type="simple">0F607150-6F77-59B7-A722-5B5F6CE8E9C2</object-id><label>Figure 6.</label><caption><p><italic><tp:taxon-name><tp:taxon-name-part taxon-name-part-type="genus" reg="Ochrolechia">Ochrolechia</tp:taxon-name-part> <tp:taxon-name-part taxon-name-part-type="species" reg="subrosella">subrosella</tp:taxon-name-part></tp:taxon-name></italic> Z.F. Jia &amp; Z.T. Zhao (LGS176). <bold>A.</bold> Morphology of thallus and apothecia; <bold>B, C.</bold> Morphology of ascomata; <bold>D.</bold> Cross-section of the ascomata in 10% KOH (the white arrow points to the algae); <bold>E–G.</bold> Asci; <bold>H–J.</bold> Ascospores. Scale bars: 1.2 cm (<bold>A</bold>); 3 mm (<bold>B</bold>); 1 mm (<bold>C</bold>); 200 μm (<bold>D</bold>); 60 μm (<bold>E–G</bold>); 30 μm (<bold>H–J</bold>).</p></caption><graphic xmlns:xlink="http://www.w3.org/1999/xlink" xlink:href="mycokeys-126-019-g006.jpg" position="float" orientation="portrait" xlink:type="simple" id="oo_1482149.jpg"><uri content-type="original_file" xlink:type="simple">https://binary.pensoft.net/fig/1482149</uri></graphic></fig></tp:treatment-sec><tp:treatment-sec sec-type="description" id="SECID0EIKBI"><title>Description.</title><p><bold><italic>Thallus</italic></bold> greyish-brown, thick, cracked, verruculose to verrucose, dull; prothallus indistinct; isidia and soredia absent.</p><p><bold><italic>Sexual morph</italic>. <italic>Apothecia</italic></bold> frequent, scattered, sessile and round, becoming remarkably large at maturity (2.5–4 mm in diameter) and covered with white pruina <bold><italic>Disc</italic></bold> pale pink, plane when young, rough to rugose at maturity, followed by a radial bulge; margins thick and smooth when young, becoming thin and verrucose when older, slightly lighter in colour than disc. Pycnidia are absent. <bold><italic>Hymenium</italic></bold> hyaline, 290–340 μm high; epihymenium brown (the colour partially or completely disappears in a 10% KOH solution), 20–25 μm high; <bold><italic>hypothecium</italic></bold> 20–30 μm high; coccoid green alga, <bold><italic>algae</italic></bold> forming a continuous layer in the margin and below the hypothecium. <bold><italic>Asci</italic></bold> narrowly clavate, 8-spored, (210)218–243(250) × (51)56–67(70) μm (n = 11). <bold><italic>Ascospores</italic></bold> hyaline, aseptate, ellipsoid to broadly ellipsoid, (50)54–64(67) × (22)25–31(33) μm (n = 30).</p></tp:treatment-sec><tp:treatment-sec sec-type="chemistry" id="SECID0ESLBI"><title>Chemistry.</title><p>
              Thallus and ascomata contain gyrophoric acid and lecanoric acid (<abbrev xmlns:xlink="http://www.w3.org/1999/xlink" xlink:title="thin-layer chromatography" id="ABBRID0E5LBI" xlink:type="simple">TLC</abbrev>). Thallus cortex: K –, C + red, <abbrev xmlns:xlink="http://www.w3.org/1999/xlink" xlink:title="K followed by C" id="ABBRID0EIMBI" xlink:type="simple">KC</abbrev> + red; medulla: C –; apothecia cortex: K + yellow-green, C + red, <abbrev xmlns:xlink="http://www.w3.org/1999/xlink" xlink:title="K followed by C" id="ABBRID0EMMBI" xlink:type="simple">KC</abbrev> + red to yellow-green; medulla: C –; disc: C + red; thallus UV –.</p></tp:treatment-sec><tp:treatment-sec sec-type="material" id="SECID0EQMBI"><title>Material examined.</title><p>China • Guizhou Province, Qiandongnan Prefecture City, Leigongshan National Nature Reserve, <named-content xmlns:xlink="http://www.w3.org/1999/xlink" content-type="dwc:verbatimCoordinates" xlink:type="simple"><named-content content-type="geo-json" specific-use="{&#34;type&#34;:&#34;Point&#34;,&#34;coordinates&#34;:[108.195342,26.378283]}" id="NCID0EZMBI" xlink:type="simple">26°22'41.82"N, 108°11'43.23"E</named-content></named-content>, 1670 m elev., on bark, 27 October, 2023, Bo Liu and Ze Yang, LGS-176 (<named-content xmlns:xlink="http://www.w3.org/1999/xlink" content-type="dwc:institutional_code" xlink:title="Lichen Herbarium of Kunming Institute of Botany" xlink:href="http://grbio.org/institution/kunming-institute-botany-chinese-academy-sciences" xlink:type="simple">KUN-L</named-content> 96624).</p></tp:treatment-sec><tp:treatment-sec sec-type="notes" id="SECID0ECNBI"><title>Notes.</title><p>This study provides the first DNA sequences for <italic><tp:taxon-name><tp:taxon-name-part taxon-name-part-type="genus" reg="Ochrolechia">Ochrolechia</tp:taxon-name-part> <tp:taxon-name-part taxon-name-part-type="species" reg="subrosella">subrosella</tp:taxon-name-part></tp:taxon-name></italic>. Phylogenetic analysis shows that this species is closely related to <italic><tp:taxon-name><tp:taxon-name-part taxon-name-part-type="genus" reg="Ochrolechia">O.</tp:taxon-name-part> <tp:taxon-name-part taxon-name-part-type="species" reg="akagiensis">akagiensis</tp:taxon-name-part></tp:taxon-name></italic> and <italic><tp:taxon-name><tp:taxon-name-part taxon-name-part-type="genus" reg="Ochrolechia">O.</tp:taxon-name-part> <tp:taxon-name-part taxon-name-part-type="species" reg="leigongshanensis">leigongshanensis</tp:taxon-name-part></tp:taxon-name></italic>, but forms a distinct, weakly-supported clade. Sequence comparison reveals that <italic><tp:taxon-name><tp:taxon-name-part taxon-name-part-type="genus" reg="Ochrolechia">O.</tp:taxon-name-part> <tp:taxon-name-part taxon-name-part-type="species" reg="subrosella">subrosella</tp:taxon-name-part></tp:taxon-name></italic> (LGS176) differs from <italic><tp:taxon-name><tp:taxon-name-part taxon-name-part-type="genus" reg="Ochrolechia">O.</tp:taxon-name-part> <tp:taxon-name-part taxon-name-part-type="species" reg="akagiensis">akagiensis</tp:taxon-name-part></tp:taxon-name></italic> (Hara Kojiro: 0007) by 6.93% (37/534 bp) in <abbrev xmlns:xlink="http://www.w3.org/1999/xlink" xlink:title="internal transcribed spacer region of the nuclear ribosomal DNA" id="ABBRID0E6OBI" xlink:type="simple">ITS</abbrev> and from <italic><tp:taxon-name><tp:taxon-name-part taxon-name-part-type="genus" reg="Ochrolechia">O.</tp:taxon-name-part> <tp:taxon-name-part taxon-name-part-type="species" reg="leigongshanensis">leigongshanensis</tp:taxon-name-part></tp:taxon-name></italic> (LGS186) by 8.49% (41/483 bp) in <abbrev xmlns:xlink="http://www.w3.org/1999/xlink" xlink:title="internal transcribed spacer region of the nuclear ribosomal DNA" id="ABBRID0EOPBI" xlink:type="simple">ITS</abbrev> and 1.45% (10/688 bp) in <abbrev xmlns:xlink="http://www.w3.org/1999/xlink" xlink:title="mitochondrial small subunit ribosomal RNA gene" id="ABBRID0ESPBI" xlink:type="simple">mtSSU</abbrev>.</p><p>Morphologically, this species is characterised by mature apothecia with expanded discs bearing striated protuberances and conspicuous radial ridges, consistent with the original description of <italic><tp:taxon-name><tp:taxon-name-part taxon-name-part-type="genus" reg="Ochrolechia">O.</tp:taxon-name-part> <tp:taxon-name-part taxon-name-part-type="species" reg="subrosella">subrosella</tp:taxon-name-part></tp:taxon-name></italic> (<xref ref-type="bibr" rid="B14">Jia and Zhao 2005</xref>). Chemically, <abbrev xmlns:xlink="http://www.w3.org/1999/xlink" xlink:title="thin-layer chromatography" id="ABBRID0EHQBI" xlink:type="simple">TLC</abbrev> confirmed the presence of gyrophoric acid and lecanoric acid in LGS176, matching the secondary metabolite profile reported for <italic><tp:taxon-name><tp:taxon-name-part taxon-name-part-type="genus" reg="Ochrolechia">O.</tp:taxon-name-part> <tp:taxon-name-part taxon-name-part-type="species" reg="subrosella">subrosella</tp:taxon-name-part></tp:taxon-name></italic>.</p></tp:treatment-sec><ref-list><ref id="B14"><mixed-citation xmlns:xlink="http://www.w3.org/1999/xlink" xlink:type="simple"><person-group><name name-style="western"><surname>Jia</surname><given-names>ZF</given-names></name><name name-style="western"><surname>Zhao</surname><given-names>ZT</given-names></name></person-group> (<year>2005</year>) A new species of the lichen genus <italic><tp:taxon-name><tp:taxon-name-part taxon-name-part-type="genus">Ochrolechia</tp:taxon-name-part></tp:taxon-name></italic> from China. Mycosystema 162–163. <ext-link xlink:href="10.13346/j.mycosystema.2005.02.004" ext-link-type="doi" xlink:type="simple">https://doi.org/10.13346/j.mycosystema.2005.02.004</ext-link></mixed-citation></ref></ref-list></tp:taxon-treatment>
