# Supplementary material for: ﻿Three new species of Ochrolechia (Ochrolechiaceae, Pertusariales) from Guizhou Province, China
Source: MycoKeys. 2025 Dec 2;126:19–40. doi: 10.3897/mycokeys.126.168652 (PMC12690386; doi:10.3897/mycokeys.126.168652)
Supplement: XML Treatment for Ochrolechia trochophora (Vain.) Oshio var. trochophora [file mycokeys.126.168652-treatment6.xml]

<!DOCTYPE tp:taxon-treatment
  PUBLIC "-//TaxonX//DTD Taxonomic Treatment Publishing DTD v0 20100105//EN" "tax-treatment-NSO.dtd">
<tp:taxon-treatment xmlns:tp="http://www.plazi.org/taxpub"><tp:treatment-meta><kwd-group><label>Taxon classification</label><kwd>
                <named-content content-type="kingdom">Fungi</named-content>
              </kwd><kwd>
                <named-content content-type="order">Pertusariales</named-content>
              </kwd><kwd>
                <named-content content-type="family">Ochrolechiaceae</named-content>
              </kwd></kwd-group><mixed-citation publication-type="journal"><person-group><name><surname>Zheng</surname><given-names>Weiwei</given-names></name><name><surname>He</surname><given-names>Linzhi</given-names></name><name><surname>Bo</surname><given-names>Heyun</given-names></name><name><surname>Jeewon</surname><given-names>Rajesh</given-names></name><name><surname>Jayawardena</surname><given-names>Ruvishika S.</given-names></name><name><surname>Wang</surname><given-names>Yuxian</given-names></name><name><surname>Wang</surname><given-names>Jie</given-names></name><name><surname>Fu</surname><given-names>Shaobin</given-names></name><name><surname>Meng</surname><given-names>Qingfeng</given-names></name></person-group><article-title>﻿Three new species of <italic><tp:taxon-name><tp:taxon-name-part taxon-name-part-type="genus" reg="Ochrolechia">Ochrolechia</tp:taxon-name-part></tp:taxon-name></italic> (<tp:taxon-name><tp:taxon-name-part taxon-name-part-type="family">Ochrolechiaceae</tp:taxon-name-part></tp:taxon-name>, <tp:taxon-name><tp:taxon-name-part taxon-name-part-type="order">Pertusariales</tp:taxon-name-part></tp:taxon-name>) from Guizhou Province, China</article-title><source>MycoKeys</source><day>02</day><month>12</month><year>2025</year><volume>126</volume><fpage>19</fpage><lpage>40</lpage><pub-id pub-id-type="doi">10.3897/mycokeys.126.168652</pub-id></mixed-citation></tp:treatment-meta><tp:nomenclature><label>﻿</label><tp:taxon-name><object-id xmlns:xlink="http://www.w3.org/1999/xlink" content-type="arpha" xlink:type="simple">8F464CDC-0A9A-5A00-BEA2-E9E6E6453064</object-id>
              <tp:taxon-name-part taxon-name-part-type="genus" reg="Ochrolechia">Ochrolechia</tp:taxon-name-part>
              <tp:taxon-name-part taxon-name-part-type="species" reg="trochophora">trochophora</tp:taxon-name-part>
              <tp:taxon-name-part taxon-name-part-type="basionym-authority">(Vain.)</tp:taxon-name-part>
              <tp:taxon-name-part taxon-name-part-type="authority">Oshio</tp:taxon-name-part>
              <tp:taxon-name-part taxon-name-part-type="infraspecific-rank">var.</tp:taxon-name-part>
              <tp:taxon-name-part taxon-name-part-type="variety" reg="trochophora">trochophora</tp:taxon-name-part>
            </tp:taxon-name><xref ref-type="fig" rid="F7">Fig. 7</xref></tp:nomenclature><tp:treatment-sec sec-type="remarks" id="SECID0ELSBI"><title>Remark.</title><p>J. Sci. Hiroshima Univ., Ser. B, Div. 2(12): 145 (1968). – <italic><tp:taxon-name><tp:taxon-name-part taxon-name-part-type="genus" reg="Pertusaria">Pertusaria</tp:taxon-name-part> <tp:taxon-name-part taxon-name-part-type="species" reg="trochophora">trochophora</tp:taxon-name-part></tp:taxon-name></italic> Vain., Bot. Mag. (Tokyo) 32: 155 (1918).</p><fig id="F7" position="float" orientation="portrait"><object-id xmlns:xlink="http://www.w3.org/1999/xlink" content-type="doi" xlink:type="simple">10.3897/mycokeys.126.168652.figure7</object-id><object-id xmlns:xlink="http://www.w3.org/1999/xlink" content-type="arpha" xlink:type="simple">C1173F9D-6507-5BAF-BB07-273B6A1B7C1F</object-id><label>Figure 7.</label><caption><p><tp:taxon-name><tp:taxon-name-part taxon-name-part-type="genus" reg="Ochrolechia">Ochrolechia</tp:taxon-name-part> <tp:taxon-name-part taxon-name-part-type="species" reg="trochophora">trochophora</tp:taxon-name-part> <tp:taxon-name-part taxon-name-part-type="basionym-authority">(Vain.)</tp:taxon-name-part> <tp:taxon-name-part taxon-name-part-type="authority">Oshio</tp:taxon-name-part> <tp:taxon-name-part taxon-name-part-type="infraspecific-rank">var.</tp:taxon-name-part> <tp:taxon-name-part taxon-name-part-type="variety" reg="trochophora">trochophora</tp:taxon-name-part></tp:taxon-name>, J. Sci. Hiroshima Univ (LGS150-2). <bold>A.</bold> Morphology of thallus and apothecia; <bold>B, C.</bold> Morphology of ascomata; <bold>D.</bold> Cross-section of the ascomata in 10% KOH (the white arrow points to the algae); <bold>E–G.</bold> Asci; <bold>H–J.</bold> Ascospores. Scale bars: 3 mm (<bold>A</bold>); 0.7 mm (<bold>B</bold>); 1 mm (<bold>C</bold>); 500 μm (<bold>D</bold>); 50 μm (<bold>E–G</bold>); 20 μm (<bold>H–J</bold>).</p></caption><graphic xmlns:xlink="http://www.w3.org/1999/xlink" xlink:href="mycokeys-126-019-g007.jpg" position="float" orientation="portrait" xlink:type="simple" id="oo_1482150.jpg"><uri content-type="original_file" xlink:type="simple">https://binary.pensoft.net/fig/1482150</uri></graphic></fig></tp:treatment-sec><tp:treatment-sec sec-type="material" id="SECID0EWUBI"><title>Type.</title><p>Japan • Prov. Kozuke, Mt. Akagi. Ad corticem arboris, Yasuda 53 (TUR-V–7255 – holotype, not seen; see <xref ref-type="bibr" rid="B1">Brodo (1991</xref>: 762); TI – isotype, not seen; see (<xref ref-type="bibr" rid="B21">Oshio 1968</xref>: 145)).</p></tp:treatment-sec><tp:treatment-sec sec-type="description" id="SECID0EEVBI"><title>Description.</title><p><bold><italic>Thallus</italic></bold> greyish-white to greyish-green, thin, verruculose, dull; isidia absent, prothallus indistinct, soredia greyish-white.</p><p><bold><italic>Sexual morph</italic>. <italic>Apothecia</italic></bold> frequent, scattered, sessile, ellipsoid or round, 1.1–1.8 mm diam.; disc pale pink, plane to lightly rugose, epruinose, with a hazy white film; margin smooth or verruculose, higher than disc, dull, concolorous with the thallus. Pycnidia are absent. <bold><italic>Hymenium</italic></bold> hyaline and colourless, 380–392 μm high; epihymenium brown, 20–28 μm high; hypothecium greyish-brown (the colour of the epihymenium and hypothecium partially or completely disappears in a 10% KOH solution), 10–17 μm high; coccoid green alga, algae absent or spotty in the margin and continuous below the hypothecium. <bold><italic>Asci</italic></bold> clavate, 8-spored, (359)363–372(375) × (42)43–49(52) μm. <bold><italic>Ascospores</italic></bold> hyaline, aseptate, broadly ellipsoid, (50)55–70(75) × (22)23–26(28) μm (n = 30).</p></tp:treatment-sec><tp:treatment-sec sec-type="chemistry" id="SECID0EFWBI"><title>Chemistry.</title><p>
              Thallus contains gyrophoric acid, lecanoric acid and atranorin; ascomata contain gyrophoric acid and lecanoric acid. (<abbrev xmlns:xlink="http://www.w3.org/1999/xlink" xlink:title="thin-layer chromatography" id="ABBRID0ERWBI" xlink:type="simple">TLC</abbrev>). soredia: K+yellow-green, C –, <abbrev xmlns:xlink="http://www.w3.org/1999/xlink" xlink:title="K followed by C" id="ABBRID0EVWBI" xlink:type="simple">KC</abbrev> –; thallus cortex: K + yellow, C + red, <abbrev xmlns:xlink="http://www.w3.org/1999/xlink" xlink:title="K followed by C" id="ABBRID0EZWBI" xlink:type="simple">KC</abbrev> + red to yellow-green; medulla: C –; apothecia cortex: K + yellow, C + red, <abbrev xmlns:xlink="http://www.w3.org/1999/xlink" xlink:title="K followed by C" id="ABBRID0E4WBI" xlink:type="simple">KC</abbrev> + red to yellow-green; medulla: C –; disc: C + red; thallus UV –.</p></tp:treatment-sec><tp:treatment-sec sec-type="material" id="SECID0EBXBI"><title>Material examined.</title><p>China • Guizhou Province, Zunyi City, Kuankoshui National Nature Reserve, <named-content xmlns:xlink="http://www.w3.org/1999/xlink" content-type="dwc:verbatimCoordinates" xlink:type="simple"><named-content content-type="geo-json" specific-use="{&#34;type&#34;:&#34;Point&#34;,&#34;coordinates&#34;:[107.173408,28.208150]}" id="NCID0EKXBI" xlink:type="simple">28°12'29.34"N, 107°10'24.27"E</named-content></named-content>, 1418 m elev., on bark, 18 November, 2023, Weiwei Zheng and Bo Liu, KKS150-2 (KUN-L96625).</p></tp:treatment-sec><tp:treatment-sec sec-type="notes" id="SECID0EPXBI"><title>Notes.</title><p><italic><tp:taxon-name><tp:taxon-name-part taxon-name-part-type="genus" reg="Ochrolechia">Ochrolechia</tp:taxon-name-part> <tp:taxon-name-part taxon-name-part-type="species" reg="trochophora">trochophora</tp:taxon-name-part></tp:taxon-name></italic> is a widely distributed species reported from several locations worldwide. It is primarily characterised by verruculose apothecial margins lacking or containing scattered algal cells. The key distinction between <tp:taxon-name><tp:taxon-name-part taxon-name-part-type="genus" reg="Ochrolechia">O.</tp:taxon-name-part> <tp:taxon-name-part taxon-name-part-type="species" reg="trochophora">trochophora</tp:taxon-name-part> <tp:taxon-name-part taxon-name-part-type="infraspecific-rank">var.</tp:taxon-name-part> <tp:taxon-name-part taxon-name-part-type="variety" reg="trochophora">trochophora</tp:taxon-name-part></tp:taxon-name> and <tp:taxon-name><tp:taxon-name-part taxon-name-part-type="genus" reg="Ochrolechia">O.</tp:taxon-name-part> <tp:taxon-name-part taxon-name-part-type="species" reg="trochophora">trochophora</tp:taxon-name-part> <tp:taxon-name-part taxon-name-part-type="infraspecific-rank">var.</tp:taxon-name-part> <tp:taxon-name-part taxon-name-part-type="variety" reg="pruinirosella">pruinirosella</tp:taxon-name-part></tp:taxon-name> lies in the fact that the latter has a pruinose apothecial disc and the vast majority of its specimens contain variolaric acid. In contrast, <tp:taxon-name><tp:taxon-name-part taxon-name-part-type="genus" reg="Ochrolechia">O.</tp:taxon-name-part> <tp:taxon-name-part taxon-name-part-type="species" reg="trochophora">trochophora</tp:taxon-name-part> <tp:taxon-name-part taxon-name-part-type="infraspecific-rank">var.</tp:taxon-name-part> <tp:taxon-name-part taxon-name-part-type="variety" reg="trochophora">trochophora</tp:taxon-name-part></tp:taxon-name> occasionally exhibits a hazy white film on the disc, but this is not pruina and very few specimens contain variolaric acid or atranorin (<xref ref-type="bibr" rid="B1">Brodo 1991</xref>). As reported by <xref ref-type="bibr" rid="B17">Kukwa (2009)</xref>, European and Turkish specimens of <tp:taxon-name><tp:taxon-name-part taxon-name-part-type="genus" reg="Ochrolechia">O.</tp:taxon-name-part> <tp:taxon-name-part taxon-name-part-type="species" reg="trochophora">trochophora</tp:taxon-name-part> <tp:taxon-name-part taxon-name-part-type="infraspecific-rank">var.</tp:taxon-name-part> <tp:taxon-name-part taxon-name-part-type="variety" reg="trochophora">trochophora</tp:taxon-name-part></tp:taxon-name> possess a relatively thin thallus. Furthermore, the detection of atranorin in one Chinese specimen aligns with these findings. Collectively, this evidence supports the identification of specimen KKS150-2 as <tp:taxon-name><tp:taxon-name-part taxon-name-part-type="genus" reg="Ochrolechia">O.</tp:taxon-name-part> <tp:taxon-name-part taxon-name-part-type="species" reg="trochophora">trochophora</tp:taxon-name-part> <tp:taxon-name-part taxon-name-part-type="infraspecific-rank">var.</tp:taxon-name-part> <tp:taxon-name-part taxon-name-part-type="variety" reg="trochophora">trochophora</tp:taxon-name-part></tp:taxon-name>.</p><p>The specimen also bears soredia, which is a relatively distinctive variation, as according to previous reports, no records of soredia have been documented in <italic><tp:taxon-name><tp:taxon-name-part taxon-name-part-type="genus" reg="Ochrolechia">O.</tp:taxon-name-part> <tp:taxon-name-part taxon-name-part-type="species" reg="trochophora">trochophora</tp:taxon-name-part></tp:taxon-name></italic> (whether the typical variety or other known varieties) (<xref ref-type="bibr" rid="B1">Brodo 1991</xref>; <xref ref-type="bibr" rid="B17">Kukwa 2009</xref>). This indicates that <italic><tp:taxon-name><tp:taxon-name-part taxon-name-part-type="genus" reg="Ochrolechia">O.</tp:taxon-name-part> <tp:taxon-name-part taxon-name-part-type="species" reg="trochophora">trochophora</tp:taxon-name-part></tp:taxon-name></italic> might be morphologically more variable than previously thought.</p><p>In <italic><tp:taxon-name><tp:taxon-name-part taxon-name-part-type="genus" reg="Ochrolechia">Ochrolechia</tp:taxon-name-part></tp:taxon-name></italic>, many species (e.g. <italic><tp:taxon-name><tp:taxon-name-part taxon-name-part-type="genus" reg="Ochrolechia">O.</tp:taxon-name-part> <tp:taxon-name-part taxon-name-part-type="species" reg="africana">africana</tp:taxon-name-part></tp:taxon-name></italic>, <italic><tp:taxon-name><tp:taxon-name-part taxon-name-part-type="genus" reg="Ochrolechia">O.</tp:taxon-name-part> <tp:taxon-name-part taxon-name-part-type="species" reg="antillarum">antillarum</tp:taxon-name-part></tp:taxon-name></italic>, <italic><tp:taxon-name><tp:taxon-name-part taxon-name-part-type="genus" reg="Ochrolechia">O.</tp:taxon-name-part> <tp:taxon-name-part taxon-name-part-type="species" reg="gowardii">gowardii</tp:taxon-name-part></tp:taxon-name></italic>, <italic><tp:taxon-name><tp:taxon-name-part taxon-name-part-type="genus" reg="Ochrolechia">O.</tp:taxon-name-part> <tp:taxon-name-part taxon-name-part-type="species" reg="trochophora">trochophora</tp:taxon-name-part></tp:taxon-name></italic>) contain small crystalline structures in the apothecial medulla (<xref ref-type="bibr" rid="B1">Brodo 1991</xref>). In the species we describe, the brownish appearance of both the epihymenium and hypothecium in apothecial sections is more likely a structural colour rather than a pigment-based one. This conclusion is primarily based on the partial or complete fading of the brown colour when treated with 10% KOH, likely due to the dissolution of abundant granular or crystalline substances in the tissues.</p><p>Traditionally, the classification of species within the genus <italic><tp:taxon-name><tp:taxon-name-part taxon-name-part-type="genus" reg="Ochrolechia">Ochrolechia</tp:taxon-name-part></tp:taxon-name></italic> has primarily relied on a combined analysis of morphological characteristics and chemical compounds. Morphologically, key diagnostic features include thallus thickness, the presence or absence of isidia and soredia, apothecial morphology, hymenium height, spore size and the position of the algal layer. Chemically, species in this genus exhibit a remarkable diversity of secondary metabolites, which serve as critical taxonomic markers. These compounds mainly belong to the following classes: Orcinol depsides (e.g. gyrophoric acid, lecanoric acid and olivetoric acid), orcinol depsidones (e.g. variolaric acid and alectoronic acid), higher aliphatic acids (e.g. lichesterinic acids, protolichesterinic acids and murolic acids) and xanthones, which can induce yellow fluorescence in the thallus under long-wave ultraviolet light. Additionally, trace amounts of atranorin have been detected in some species (<xref ref-type="bibr" rid="B1">Brodo 1991</xref>; <xref ref-type="bibr" rid="B17">Kukwa 2009</xref>).</p><p>In our study, thin-layer chromatography revealed significant levels of the lichen secondary metabolite atranorin in both the newly-described species <italic><tp:taxon-name><tp:taxon-name-part taxon-name-part-type="genus" reg="Ochrolechia">O.</tp:taxon-name-part> <tp:taxon-name-part taxon-name-part-type="species" reg="leigongshanensis">leigongshanensis</tp:taxon-name-part></tp:taxon-name></italic> and the known species <tp:taxon-name><tp:taxon-name-part taxon-name-part-type="genus" reg="Ochrolechia">O.</tp:taxon-name-part> <tp:taxon-name-part taxon-name-part-type="species" reg="trochophora">trochophora</tp:taxon-name-part> <tp:taxon-name-part taxon-name-part-type="infraspecific-rank">var.</tp:taxon-name-part> <tp:taxon-name-part taxon-name-part-type="variety" reg="trochophora">trochophora</tp:taxon-name-part></tp:taxon-name>. This finding contrasts with the previous understanding that atranorin exists only in trace amounts within the genus <italic><tp:taxon-name><tp:taxon-name-part taxon-name-part-type="genus" reg="Ochrolechia">Ochrolechia</tp:taxon-name-part></tp:taxon-name></italic>. Notably, these two species share a key morphological characteristic, the presence of soredia. The combination of this chemical and morphological feature provides valuable new insights into the evolutionary relationships within <italic><tp:taxon-name><tp:taxon-name-part taxon-name-part-type="genus" reg="Ochrolechia">Ochrolechia</tp:taxon-name-part></tp:taxon-name></italic>.</p><p>Soredia are rarely observed in <italic><tp:taxon-name><tp:taxon-name-part taxon-name-part-type="genus" reg="Ochrolechia">Ochrolechia</tp:taxon-name-part></tp:taxon-name></italic> and atranorin is not usually a major metabolite in this genus. The discovery that both <italic><tp:taxon-name><tp:taxon-name-part taxon-name-part-type="genus" reg="Ochrolechia">O.</tp:taxon-name-part> <tp:taxon-name-part taxon-name-part-type="species" reg="leigongshanensis">leigongshanensis</tp:taxon-name-part></tp:taxon-name></italic> and <tp:taxon-name><tp:taxon-name-part taxon-name-part-type="genus" reg="Ochrolechia">O.</tp:taxon-name-part> <tp:taxon-name-part taxon-name-part-type="species" reg="trochophora">trochophora</tp:taxon-name-part> <tp:taxon-name-part taxon-name-part-type="infraspecific-rank">var.</tp:taxon-name-part> <tp:taxon-name-part taxon-name-part-type="variety" reg="trochophora">trochophora</tp:taxon-name-part></tp:taxon-name> possess these two characteristics strongly suggests that they may belong to a distinct phylogenetic lineage previously unrecognised. The production of soredia, as an asexual reproductive structure, is linked to specific genotypes, while the substantial synthesis of atranorin indicates the activation of particular biochemical pathways. The stable co-existence of these two independent traits, both morphological and chemical, within a limited taxonomic group is unlikely to be coincidental and likely represents synapomorphies inherited from a common ancestor. Thus, we hypothesise that these two species may share a most recent common ancestor within <italic><tp:taxon-name><tp:taxon-name-part taxon-name-part-type="genus" reg="Ochrolechia">Ochrolechia</tp:taxon-name-part></tp:taxon-name></italic>, potentially forming a monophyletic group.</p><p>With the rapid advancement of molecular techniques, phylogenetic analysis has become an indispensable tool in species identification and evolutionary studies. Molecular data provide objective genetic evidence that enables the effective differentiation of morphologically similar and cryptic species, clarifying taxonomic uncertainties, such as synonymy and facilitating the discovery of new taxa (<xref ref-type="bibr" rid="B30">Spatafora et al. 2006</xref>; <xref ref-type="bibr" rid="B20">Miadlikowska et al. 2014</xref>). Relying solely on phenotypic characteristics often fails to resolve taxonomic ambiguities, as these features are influenced by environmental factors and developmental stages. In contrast, genetic data offer greater stability. Therefore, this study adopts an integrative taxonomic approach, combining phylogenetic analysis, morphological examination and chemical profiling to provide a comprehensive and accurate classification of new <italic><tp:taxon-name><tp:taxon-name-part taxon-name-part-type="genus" reg="Ochrolechia">Ochrolechia</tp:taxon-name-part></tp:taxon-name></italic> species.</p><p>The phylogenetic analysis in this study revealed that all newly-described species form a single clade (Fig. <xref ref-type="fig" rid="F1">1</xref>). Although bootstrap support for some branches within this clade was relatively low (&lt; 70%), we interpret this not to ambiguous taxon delimitation, but rather to the substantial genetic distances amongst these new species or it might be due to the insufficient sampling in this clade. As more sequences of <italic><tp:taxon-name><tp:taxon-name-part taxon-name-part-type="genus" reg="Ochrolechia">Ochrolechia</tp:taxon-name-part></tp:taxon-name></italic> species are published in the future, the topology may become more stable. Such considerable interspecific genetic divergence may result in a higher number of ambiguous alignment sites, leading to reduced nodal support in phylogenetic reconstructions. This phenomenon strongly suggests that the present study may have only uncovered a fraction of the diversity within the genus <italic><tp:taxon-name><tp:taxon-name-part taxon-name-part-type="genus" reg="Ochrolechia">Ochrolechia</tp:taxon-name-part></tp:taxon-name></italic> in Guizhou, China. Limitations in sampling scope and specimen numbers currently hinder a full assessment of the true morphological variation and geographical distribution ranges of these species, which may also contribute to the temporarily unresolved phylogenetic relationships.</p><p>It is important to note that, while molecular support could be further strengthened through additional gene loci or expanded sampling in the future, all new species described in this study exhibit unique combinations of morphological and chemical characteristics, enabling clear distinction from all known related species.</p><p>In conclusion, the distinct clade formed by the new species described in this study not only enhances our understanding of the phylogenetic framework of <italic><tp:taxon-name><tp:taxon-name-part taxon-name-part-type="genus" reg="Ochrolechia">Ochrolechia</tp:taxon-name-part></tp:taxon-name></italic>, but also highlights significant genetic variation within the clade, suggesting that the region may harbour an underexplored diversity of <italic><tp:taxon-name><tp:taxon-name-part taxon-name-part-type="genus" reg="Ochrolechia">Ochrolechia</tp:taxon-name-part></tp:taxon-name></italic>. Future studies should prioritise more extensive and systematic specimen collection from this region and neighbouring areas, combined with multi-locus genomic data, to thoroughly elucidate the speciation mechanisms and the broader diversity of this genus.</p></tp:treatment-sec><tp:treatment-sec><!--Section generated to contain objects referenced in tp:taxon-treatment.--><fig id="F1" position="float" orientation="portrait"><object-id xmlns:xlink="http://www.w3.org/1999/xlink" content-type="doi" xlink:type="simple">10.3897/mycokeys.126.168652.figure1</object-id><object-id xmlns:xlink="http://www.w3.org/1999/xlink" content-type="arpha" xlink:type="simple">9E070C30-E217-56C4-B167-FAF940A32639</object-id><label>Figure 1.</label><caption><p>Phylogenetic relationships within the genus <italic><tp:taxon-name><tp:taxon-name-part taxon-name-part-type="genus" reg="Ochrolechia">Ochrolechia</tp:taxon-name-part></tp:taxon-name></italic>. This is a RAxML analysis, based on combined <abbrev xmlns:xlink="http://www.w3.org/1999/xlink" xlink:title="internal transcribed spacer region of the nuclear ribosomal DNA" id="ABBRID0EVSBG" xlink:type="simple">ITS</abbrev> and <abbrev xmlns:xlink="http://www.w3.org/1999/xlink" xlink:title="mitochondrial small subunit ribosomal RNA gene" id="ABBRID0EZSBG" xlink:type="simple">mtSSU</abbrev> sequence data. Bootstrap support values of Maximum Likelihood (<abbrev xmlns:xlink="http://www.w3.org/1999/xlink" xlink:title="Maximum Likelihood analysis" id="ABBRID0E4SBG" xlink:type="simple">ML</abbrev>) ≥ 70% are labelled at corresponding positions; branches that simultaneously satisfy the criteria of <abbrev xmlns:xlink="http://www.w3.org/1999/xlink" xlink:title="Maximum Likelihood analysis" id="ABBRID0EBTBG" xlink:type="simple">ML</abbrev> bootstrap support ≥ 70% and Bayesian posterior probability (PP) ≥ 0.90 are displayed in bold. <italic><tp:taxon-name><tp:taxon-name-part taxon-name-part-type="genus" reg="Trapelia">T.</tp:taxon-name-part> <tp:taxon-name-part taxon-name-part-type="species" reg="coarctata">coarctata</tp:taxon-name-part></tp:taxon-name></italic> (O-L-179924) and <italic><tp:taxon-name><tp:taxon-name-part taxon-name-part-type="genus" reg="Trapelia">T.</tp:taxon-name-part> <tp:taxon-name-part taxon-name-part-type="species" reg="coarctata">coarctata</tp:taxon-name-part></tp:taxon-name></italic> (O-L-182063) were used as outgroup taxa. The newly-generated sequences are shown in bold font.</p></caption><graphic xmlns:xlink="http://www.w3.org/1999/xlink" xlink:href="mycokeys-126-019-g001.jpg" position="float" orientation="portrait" xlink:type="simple" id="oo_1482144.jpg"><uri content-type="original_file" xlink:type="simple">https://binary.pensoft.net/fig/1482144</uri></graphic></fig></tp:treatment-sec><ref-list><ref id="B1"><mixed-citation xmlns:xlink="http://www.w3.org/1999/xlink" xlink:type="simple"><person-group><name name-style="western"><surname>Brodo</surname><given-names>IM</given-names></name></person-group> (<year>1991</year>) <article-title>Studies in the lichen genus <italic><tp:taxon-name><tp:taxon-name-part taxon-name-part-type="genus">Ochrolechia</tp:taxon-name-part></tp:taxon-name></italic>. 2. Corticolous species of North America.</article-title><source>Revue Canadienne De Botanique</source><volume>69</volume>: <fpage>733</fpage>–<lpage>772</lpage>. <ext-link xlink:href="10.1139/b91-099" ext-link-type="doi" xlink:type="simple">https://doi.org/10.1139/b91-099</ext-link></mixed-citation></ref><ref id="B21"><mixed-citation xmlns:xlink="http://www.w3.org/1999/xlink" xlink:type="simple"><person-group><name name-style="western"><surname>Oshio</surname><given-names>M</given-names></name></person-group> (<year>1968</year>) Taxonomical studies on the family <tp:taxon-name><tp:taxon-name-part taxon-name-part-type="family">Pertusariaceae</tp:taxon-name-part></tp:taxon-name> of Japan. J Sci Hiroshima Univ, ser B, div 2 (Bot) 12: 81–163.</mixed-citation></ref><ref id="B17"><mixed-citation xmlns:xlink="http://www.w3.org/1999/xlink" xlink:type="simple"><person-group><name name-style="western"><surname>Kukwa</surname><given-names>M</given-names></name></person-group> (<year>2009</year>) <article-title>The lichen genus <italic><tp:taxon-name><tp:taxon-name-part taxon-name-part-type="genus">Ochrolechia</tp:taxon-name-part></tp:taxon-name></italic> in Poland III with a key and notes on some taxa.</article-title><source>Herzogia</source><volume>22</volume>: <fpage>43</fpage>–<lpage>66</lpage>. <ext-link xlink:href="10.1093/molbev/mst010" ext-link-type="doi" xlink:type="simple">https://doi.org/10.1093/molbev/mst010</ext-link></mixed-citation></ref><ref id="B30"><mixed-citation xmlns:xlink="http://www.w3.org/1999/xlink" xlink:type="simple"><person-group><name name-style="western"><surname>Spatafora</surname><given-names>JW</given-names></name><name name-style="western"><surname>Sung</surname><given-names>GH</given-names></name><name name-style="western"><surname>Johnson</surname><given-names>D</given-names></name><name name-style="western"><surname>Hesse</surname><given-names>C</given-names></name><name name-style="western"><surname>O’Rourke</surname><given-names>B</given-names></name><name name-style="western"><surname>Serdani</surname><given-names>M</given-names></name><name name-style="western"><surname>Spotts</surname><given-names>R</given-names></name><name name-style="western"><surname>Lutzoni</surname><given-names>F</given-names></name><name name-style="western"><surname>Valérie</surname><given-names>H</given-names></name><name name-style="western"><surname>Miadlikowska</surname><given-names>J</given-names></name></person-group> (<year>2006</year>) <article-title>A five-gene phylogeny of <tp:taxon-name><tp:taxon-name-part taxon-name-part-type="subphylum">Pezizomycotina</tp:taxon-name-part></tp:taxon-name>.</article-title><source>Mycologia</source><volume>98</volume>: <fpage>1018</fpage>–<lpage>1028</lpage>. <ext-link xlink:href="10.1080/15572536.2006.11832630" ext-link-type="doi" xlink:type="simple">https://doi.org/10.1080/15572536.2006.11832630</ext-link></mixed-citation></ref><ref id="B20"><mixed-citation xmlns:xlink="http://www.w3.org/1999/xlink" xlink:type="simple"><person-group><name name-style="western"><surname>Miadlikowska</surname><given-names>J</given-names></name><name name-style="western"><surname>Kauff</surname><given-names>F</given-names></name><name name-style="western"><surname>Högnabba</surname><given-names>F</given-names></name><name name-style="western"><surname>COliver</surname><given-names>J</given-names></name><name name-style="western"><surname>Molnár</surname><given-names>K</given-names></name><name name-style="western"><surname>Fraker</surname><given-names>E</given-names></name><name name-style="western"><surname>Gaya</surname><given-names>E</given-names></name><name name-style="western"><surname>Hafellner</surname><given-names>J</given-names></name><name name-style="western"><surname>Hofstetter</surname><given-names>V</given-names></name><name name-style="western"><surname>Gueidan</surname><given-names>C</given-names></name></person-group> (<year>2014</year>) <article-title>A multigene phylogenetic synthesis for the class <tp:taxon-name><tp:taxon-name-part taxon-name-part-type="class">Lecanoromycetes</tp:taxon-name-part></tp:taxon-name> (<tp:taxon-name><tp:taxon-name-part taxon-name-part-type="phylum">Ascomycota</tp:taxon-name-part></tp:taxon-name>): 1307 fungi representing 1139 infrageneric taxa, 317 genera and 66 families.</article-title><source>Molecular Phylogenetics and Evolution</source><volume>79</volume>: <fpage>132</fpage>–<lpage>168</lpage>. <ext-link xlink:href="10.1016/j.ympev.2014.04.003" ext-link-type="doi" xlink:type="simple">https://doi.org/10.1016/j.ympev.2014.04.003</ext-link></mixed-citation></ref></ref-list></tp:taxon-treatment>
